# Supplementary material for: Comparative single-cell transcriptional atlases of Babesia species reveal conserved and species-specific expression profiles
Source: PLoS Biol. 2022 Sep 22;20(9):e3001816. doi: 10.1371/journal.pbio.3001816 (PMC9531838; doi:10.1371/journal.pbio.3001816)
Supplement: S1 Table — Tab 1 contains the alignment metrics. Tab 2 summarizes the total number of genes and cells that pass the Seurat filters. Tab 3 summarizes the total number of significant genes in the fitted generalized additive model (GAM; adjusted p-value < 0.01). (XLSX) [file pbio.3001816.s001.xlsx]

## Sheet: Alignment Metrics
	Sequencing & alignment Result
spp	Estimated # of Cells	Mean Reads per Cell	Median Genes per Cell	Total Genes Detected	Number of reads	Valid Barcodes	Valid UMIs	Sequencing Saturation	Reads Mapped to Genome	Reads Mapped Confidentlyto Genome	Intergenic	Intronic	Exonic
Bbig	12910	5761	496	4416	74370479	0.983	0.999	0.584	0.921	0.851	0.231	0.01	0.61
Bbov	8719	17719	629	3659	154488431	0.982	0.999	0.856	0.925	0.895	0.121	0.009	0.765
Bdiv_cow	10421	12846	540	4009	133867651	0.983	0.999	0.809	0.942	0.935	0.199	0.011	0.724
Bdiv_human	9510	4755	417	3960	45221695	0.982	0.999	0.621	0.94	0.93	0.202	0.011	0.716
	Alginment metrics as reported by the 10X pipeline

## Sheet: Seurat cutoffs applied
	applied Seurat cutoffs
spp	# of Genes	# of Cells
bbig	3810	3833
Bbov	3563	3200
Bdiv_cow	3746	4000
Bdiv_human	3620	3200
	Seurat cutoffs for # of features and # of cells. Columns show remaining cells and genes after filtering

## Sheet: GAM filters applied
	filtering genes by fitting Generalized Additive Model (GAM)
spp	# of Genes
bbig	2504
Bbov	2741
Bdiv_cow	2650
Bdiv_human	2553
	Genes filterd by p-value after fitting a Generalized addetive Model to each gene curve. Column shows the # of remaining genes.

## Sheet: Alignment Software
Software and command used for alignment
10X cellranger (Version 6.0.0)
cellranger mkref --genome=bdiv_ref --fasta=PiroplasmaDB-54_Bdivergens1802A_Genome.fasta --genes=PiroplasmaDB-54_Bdivergens1802A.gff
cellranger count --id=Bdiv_count_run --fastqs=fastq --sample=Bdiv --transcriptome=bdiv_ref
Command line used to align the reads
