# Supplementary material for: Comparative single-cell transcriptional atlases of Babesia species reveal conserved and species-specific expression profiles
Source: PLoS Biol. 2022 Sep 22;20(9):e3001816. doi: 10.1371/journal.pbio.3001816 (PMC9531838; doi:10.1371/journal.pbio.3001816)
Supplement: S2 Table — Tabs 1 and 2 contain information and pie charts on the total length and percentages of exons, introns, and intergenic regions in Babesia species (B. bigemina, B. bovis, and B. divergens). T. gondii and P. falciparum are also included for comparison. Tab 3 contains strand-specific as well as the overall percentage of overlapping genes. Tab 4 contains summary statistics (mean and median) of gaps between consecutive genes. (XLSX) [file pbio.3001816.s002.xlsx]

## Sheet: Genomic_stats
strand	total.exon.len	total.intron.len	total.intergenic.len	total.chr.len	Percent Exon	Percent Intron	Percent Intergenic	spp
-	4275066	271140	7595563	12141769	0.352096	0.0223312	0.625573	Bbig
+	4418279	277678	7426623	12122580	0.364467	0.0229059	0.612627	Bbig
Avg	4.34667e+06	274409	7511093	1.21322e+07	0.358281	0.0226185	0.6191	Bbig
-	2938379	209231	5032096	8179706	0.359228	0.0255793	0.615193	Bbov
+	2829643	201429	5112378	8143450	0.347475	0.0247351	0.62779	Bbov
Avg	2884011	205330	5072237	8161578	0.353351	0.0251572	0.621491	Bbov
-	2893610	235758	6184062	9313430	0.310692	0.0253138	0.663994	Bdiv
+	3216004	260278	6028644	9504926	0.338351	0.0273835	0.634265	Bdiv
Avg	3054807	248018	6106353	9409178	0.324522	0.0263486	0.64913	Bdiv
-	14603571	9925318	37954938	62483827	0.233718	0.158846	0.607436	Tg
+	14568421	9937650	37977756	62483827	0.233155	0.159044	0.607801	Tg
Avg	14585996	9931484	37966347	62483827	0.233436	0.158945	0.607619	Tg
-	8719752	708228	13904859	23332839	0.373712	0.0303533	0.595935	Pf
+	8768984	660277	13903578	23332839	0.375822	0.0282982	0.59588	Pf
Avg	8744368	684252	1.39042e+07	23332839	0.374767	0.0293257	0.595908	Pf
		Stats relating to total length and proportions of genomic locations in each species

## Sheet: Pie_Chart
	Bbig		Bbov		Bdiv		Tg		Pf
Exon	0.358281	Exon	0.353351	Exon	0.324522	Exon	0.233436	Exon	0.374767
Intron	0.0226185	Intron	0.0251572	Intron	0.0263486	Intron	0.158945	Intron	0.0293257
Intergenic	0.6191	Intergenic	0.621491	Intergenic	0.64913	Intergenic	0.607619	Intergenic	0.595908
						Percent of reads mapped to each region in each species

## Sheet: percent_overlap
"+/+"	"-/-"	"+/-"	overall	spp
0.24	0.39	2.02	2.63	Bbig
0	0.32	5	5.32	Bbov
0.15	0.34	3.2	3.68	Bdiv
1.08	1.32	16.34	18.23	Tg
0.7	0.3	26.68	27.48	Pf
Percent of overlaping genes. The header shows the strand of the two overlapping genes.

## Sheet: gene_gap
spp	strand	mean.gap	median.gap
bbig	-	2897.87	1576.5
bbig	+	2814.69	1509
bbig	all	700.522	438
bbov	-	2599.91	1412.5
bbov	+	2686.4	1485
bbov	all	517.286	326
bdiv	-	2825.01	1624
bdiv	+	2735.12	1718
bdiv	all	685.13	380
Pf	-	4559.33	2223.5
Pf	+	4511.83	2113
Pf	all	639.435	402
Tg	-	9022.02	4958
Tg	+	9073.55	5091
Tg	all	1581.04	1075
Mean and Median gap between consequtive genes
