# Supplementary material for: Comparative single-cell transcriptional atlases of Babesia species reveal conserved and species-specific expression profiles
Source: PLoS Biol. 2022 Sep 22;20(9):e3001816. doi: 10.1371/journal.pbio.3001816 (PMC9531838; doi:10.1371/journal.pbio.3001816)
Supplement: S4 Table — Tabs 1–3 contain the list of enriched GO terms for conserved and species-specific DEGs and human versus bovine DEGs. (XLSX) [file pbio.3001816.s004.xlsx]

## Sheet: conserved_GO
ID	Name	GF	phase	Bdiv_ID	Toxo_ID	total	Bgd.count	Result.count	Result.gene.list	Pct.of.bgd	Fold.enrichment	Odds.ratio	P-value	Benjamini	Bonferroni	rank
GO:0000220	vacuolar proton-transporting V-type ATPase, V0 domain	CC	C	Bdiv_033310c	TGGT1_232830	1	1	1	TGGT1_232830,	100	163.43	inf	0.0061187	0.0278741	0.250867	15
GO:0110165	cellular anatomical entity	CC	SM	Bdiv_000370c, Bdiv_000390c, Bdiv_000940c, Bdiv_001620c, Bdiv_001830, Bdiv_002920, Bdiv_003680c, Bdiv_004410c, Bdiv_004450, Bdiv_004640c, Bdiv_004730, Bdiv_005460c, Bdiv_007730c, Bdiv_007750c, Bdiv_007790, Bdiv_009530c, Bdiv_009600c, Bdiv_009740, Bdiv_010080c, Bdiv_010140c, Bdiv_010360, Bdiv_011270c, Bdiv_011310c, Bdiv_011320, Bdiv_011450c, Bdiv_011800, Bdiv_013030c, Bdiv_014590c, Bdiv_015030, Bdi…	TGGT1_300100, TGGT1_290160, TGGT1_315220, TGGT1_247380, TGGT1_289650, TGGT1_279450, TGGT1_235880, TGGT1_300200, TGGT1_223480, TGGT1_232050, TGGT1_244350, TGGT1_209910, TGGT1_255900, TGGT1_229170, TGGT1_251620, TGGT1_241160, TGGT1_313670, TGGT1_234410, TGGT1_206310, TGGT1_249850, TGGT1_321620, TGGT1_278850, TGGT1_261580, TGGT1_261240, TGGT1_305160, TGGT1_230350, TGGT1_216460, TGGT1_271170, TGGT1_3…	72	2703	72	TGGT1_202510,TGGT1_205330,TGGT1_206310,TGGT1_206690,TGGT1_208330,TGGT1_209910,TGGT1_210408,TGGT1_211040,TGGT1_212240,TGGT1_213900,TGGT1_214320,TGGT1_215280,TGGT1_216460,TGGT1_219320,TGGT1_221190,TGGT1_223480,TGGT1_227290,TGGT1_229010,TGGT1_229170,TGGT1_229480,TGGT1_230350,TGGT1_230380,TGGT1_232040,TGGT1_232050,TGGT1_232120,TGGT1_234410,TGGT1_235880,TGGT1_239260,TGGT1_241160,TGGT1_243250,TGGT1_244…	2.7	1.27	1.91	0.0013863	0.00945949	0.160811	20
GO:0005575	cellular component	CC	SM	Bdiv_000370c, Bdiv_000390c, Bdiv_000940c, Bdiv_001620c, Bdiv_001830, Bdiv_002920, Bdiv_003680c, Bdiv_004410c, Bdiv_004450, Bdiv_004640c, Bdiv_004730, Bdiv_005110, Bdiv_005460c, Bdiv_007730c, Bdiv_007750c, Bdiv_007790, Bdiv_009530c, Bdiv_009600c, Bdiv_009640c, Bdiv_009740, Bdiv_010080c, Bdiv_010140c, Bdiv_010360, Bdiv_011270c, Bdiv_011310c, Bdiv_011320, Bdiv_011450c, Bdiv_011800, Bdiv_013030c, Bdi…	TGGT1_300100, TGGT1_290160, TGGT1_315220, TGGT1_247380, TGGT1_289650, TGGT1_279450, TGGT1_235880, TGGT1_300200, TGGT1_223480, TGGT1_232050, TGGT1_244350, TGGT1_271880, TGGT1_209910, TGGT1_255900, TGGT1_229170, TGGT1_251620, TGGT1_241160, TGGT1_313670, TGGT1_293870, TGGT1_234410, TGGT1_206310, TGGT1_249850, TGGT1_321620, TGGT1_278850, TGGT1_261580, TGGT1_261240, TGGT1_305160, TGGT1_230350, TGGT1_2…	78	2867	78	TGGT1_202510,TGGT1_205330,TGGT1_206310,TGGT1_206690,TGGT1_208330,TGGT1_209910,TGGT1_210408,TGGT1_211040,TGGT1_211680,TGGT1_212240,TGGT1_213900,TGGT1_214320,TGGT1_215280,TGGT1_216460,TGGT1_219320,TGGT1_221190,TGGT1_223480,TGGT1_227290,TGGT1_229010,TGGT1_229170,TGGT1_229480,TGGT1_230350,TGGT1_230380,TGGT1_232040,TGGT1_232050,TGGT1_232120,TGGT1_234410,TGGT1_235880,TGGT1_239260,TGGT1_241160,TGGT1_242…	2.7	1.3	2.25	0.000164568	0.00272713	0.0190899	10
GO:0000785	chromatin	CC	SM	Bdiv_004410c, Bdiv_005460c, Bdiv_011310c, Bdiv_011320, Bdiv_011450c, Bdiv_033980	TGGT1_300200, TGGT1_209910, TGGT1_261580, TGGT1_261240, TGGT1_305160, TGGT1_239260	6	15	6	TGGT1_209910,TGGT1_239260,TGGT1_261240,TGGT1_261580,TGGT1_300200,TGGT1_305160,	40	19.04	32.93	3.18933e-07	9.24906e-06	3.69962e-05	4
GO:0003779	actin binding	MF	C	Bdiv_001550, Bdiv_001770c, Bdiv_003910c, Bdiv_021160	TGGT1_310030, TGGT1_235470, TGGT1_293690, TGGT1_220400	4	17	4	TGGT1_220400,TGGT1_235470,TGGT1_293690,TGGT1_310030,	23.5	38.45	57.51	2.56615e-06	0.000228387	0.000228387	1
GO:0005694	chromosome	CC	SM	Bdiv_004410c, Bdiv_005460c, Bdiv_011310c, Bdiv_011320, Bdiv_011450c, Bdiv_033980	TGGT1_300200, TGGT1_209910, TGGT1_261580, TGGT1_261240, TGGT1_305160, TGGT1_239260	6	52	6	TGGT1_209910,TGGT1_239260,TGGT1_261240,TGGT1_261580,TGGT1_300200,TGGT1_305160,	11.5	5.49	6.39	0.000690886	0.00801427	0.0801427	13
GO:0005509	calcium ion binding	MF	C	Bdiv_012610c, Bdiv_024410, Bdiv_027870, Bdiv_038310	TGGT1_315860, TGGT1_305860, TGGT1_251850, TGGT1_257680	4	85	4	TGGT1_251850,TGGT1_257680,TGGT1_305860,TGGT1_315860,	4.7	7.69	9.1	0.001635	0.048505	0.145515	20
GO:0030130	clathrin coat of trans-Golgi network vesicle	CC	SM	Bdiv_009600c, Bdiv_019640c	TGGT1_313670, TGGT1_290950	2	3	2	TGGT1_290950,TGGT1_313670,	66.7	31.73	95.03	0.00129335	0.00937677	0.150028	17
GO:0005622	intracellular	CC	C	Bdiv_001770c, Bdiv_003910c, Bdiv_006490c, Bdiv_007890, Bdiv_020190c, Bdiv_021160, Bdiv_021640, Bdiv_023990c, Bdiv_024410, Bdiv_033310c, Bdiv_037350c, Bdiv_038310, Bdiv_040570	TGGT1_235470, TGGT1_293690, TGGT1_246550, TGGT1_209030, TGGT1_288830, TGGT1_220400, TGGT1_312050, TGGT1_300130, TGGT1_305860, TGGT1_232830, TGGT1_310460, TGGT1_257680, TGGT1_214770	13	1167	13	TGGT1_209030,TGGT1_214770,TGGT1_220400,TGGT1_232830,TGGT1_235470,TGGT1_246550,TGGT1_257680,TGGT1_288830,TGGT1_293690,TGGT1_300130,TGGT1_305860,TGGT1_310460,TGGT1_312050,	1.1	1.82	2.46	0.014158	0.0446521	0.580478	19
GO:0005622	intracellular	CC	G	Bdiv_000600, Bdiv_002800c, Bdiv_003700, Bdiv_003820, Bdiv_004580, Bdiv_005160c, Bdiv_005240c, Bdiv_005420, Bdiv_005510, Bdiv_005870, Bdiv_008310, Bdiv_009140c, Bdiv_009710c, Bdiv_011040, Bdiv_013840c, Bdiv_014020c, Bdiv_014040, Bdiv_014120c, Bdiv_016320, Bdiv_016410c, Bdiv_017200, Bdiv_018800, Bdiv_019100c, Bdiv_019800, Bdiv_020900c, Bdiv_020930c, Bdiv_024470c, Bdiv_025000c, Bdiv_025470, Bdiv_027…	TGGT1_221950, TGGT1_215070, TGGT1_205180, TGGT1_214970, TGGT1_262070, TGGT1_286790, TGGT1_261380, TGGT1_247550, TGGT1_233110, TGGT1_237220, TGGT1_286610, TGGT1_275690, TGGT1_267420, TGGT1_219790B, TGGT1_311410, TGGT1_263530, TGGT1_233100, TGGT1_255320, TGGT1_233350, TGGT1_283830, TGGT1_299070, TGGT1_243950, TGGT1_209430, TGGT1_321640, TGGT1_267350, TGGT1_320450, TGGT1_288630, TGGT1_285700, TGGT1_…	47	1167	47	TGGT1_205180,TGGT1_205558,TGGT1_207960,TGGT1_209430,TGGT1_209860,TGGT1_214790,TGGT1_214970,TGGT1_215070,TGGT1_218570,TGGT1_219550,TGGT1_219790B,TGGT1_221950,TGGT1_223970,TGGT1_225930,TGGT1_233100,TGGT1_233110,TGGT1_233350,TGGT1_237220,TGGT1_243710,TGGT1_243950,TGGT1_247550,TGGT1_252290,TGGT1_254110,TGGT1_255320,TGGT1_260440,TGGT1_261380,TGGT1_261460,TGGT1_262070,TGGT1_263530,TGGT1_266760,TGGT1_26…	4	1.75	2.33	1.75429e-05	0.000473658	0.00142098	4
GO:0030125	clathrin vesicle coat	CC	SM	Bdiv_009600c, Bdiv_019640c	TGGT1_313670, TGGT1_290950	2	3	2	TGGT1_290950,TGGT1_313670,	66.7	31.73	95.03	0.00129335	0.00937677	0.150028	19
GO:0005634	nucleus	CC	G	Bdiv_000600, Bdiv_003700, Bdiv_003820, Bdiv_004580, Bdiv_005160c, Bdiv_005870, Bdiv_009710c, Bdiv_011040, Bdiv_013840c, Bdiv_014120c, Bdiv_020900c, Bdiv_020930c, Bdiv_024470c, Bdiv_028940c, Bdiv_031540, Bdiv_031550, Bdiv_036330, Bdiv_037120c, Bdiv_038630, Bdiv_040100c	TGGT1_221950, TGGT1_205180, TGGT1_214970, TGGT1_262070, TGGT1_286790, TGGT1_237220, TGGT1_267420, TGGT1_219790B, TGGT1_311410, TGGT1_255320, TGGT1_267350, TGGT1_320450, TGGT1_288630, TGGT1_218570, TGGT1_260440, TGGT1_252290, TGGT1_306380, TGGT1_288380, TGGT1_261460, TGGT1_209860	20	358	20	TGGT1_205180,TGGT1_209860,TGGT1_214970,TGGT1_218570,TGGT1_219790B,TGGT1_221950,TGGT1_237220,TGGT1_252290,TGGT1_255320,TGGT1_260440,TGGT1_261460,TGGT1_262070,TGGT1_267350,TGGT1_267420,TGGT1_286790,TGGT1_288380,TGGT1_288630,TGGT1_306380,TGGT1_311410,TGGT1_320450,	5.6	2.42	2.83	0.000156995	0.0023284	0.0127166	8
GO:0030136	clathrin-coated vesicle	CC	SM	Bdiv_009600c, Bdiv_019640c	TGGT1_313670, TGGT1_290950	2	3	2	TGGT1_290950,TGGT1_313670,	66.7	31.73	95.03	0.00129335	0.00937677	0.150028	16
GO:0030665	clathrin-coated vesicle membrane	CC	SM	Bdiv_009600c, Bdiv_019640c	TGGT1_313670, TGGT1_290950	2	3	2	TGGT1_290950,TGGT1_313670,	66.7	31.73	95.03	0.00129335	0.00937677	0.150028	14
GO:0005737	cytoplasm	CC	C	Bdiv_003910c, Bdiv_006490c, Bdiv_007890, Bdiv_020190c, Bdiv_021640, Bdiv_024410, Bdiv_033310c, Bdiv_037350c, Bdiv_038310, Bdiv_040570	TGGT1_293690, TGGT1_246550, TGGT1_209030, TGGT1_288830, TGGT1_312050, TGGT1_305860, TGGT1_232830, TGGT1_310460, TGGT1_257680, TGGT1_214770	10	519	10	TGGT1_209030,TGGT1_214770,TGGT1_232830,TGGT1_246550,TGGT1_257680,TGGT1_288830,TGGT1_293690,TGGT1_305860,TGGT1_310460,TGGT1_312050,	1.9	3.15	4.29	0.000683402	0.00700487	0.0280195	5
GO:0005737	cytoplasm	CC	G	Bdiv_002800c, Bdiv_005420, Bdiv_005510, Bdiv_009140c, Bdiv_014020c, Bdiv_014040, Bdiv_014120c, Bdiv_016410c, Bdiv_017200, Bdiv_018800, Bdiv_019800, Bdiv_025000c, Bdiv_025470, Bdiv_028300, Bdiv_028440c, Bdiv_031010c, Bdiv_031540, Bdiv_031550, Bdiv_031930, Bdiv_032840, Bdiv_033680c, Bdiv_034270c, Bdiv_034880, Bdiv_037120c, Bdiv_039290c, Bdiv_040490c	TGGT1_215070, TGGT1_247550, TGGT1_233110, TGGT1_275690, TGGT1_263530, TGGT1_233100, TGGT1_255320, TGGT1_283830, TGGT1_299070, TGGT1_243950, TGGT1_321640, TGGT1_285700, TGGT1_291040, TGGT1_219550, TGGT1_223970, TGGT1_225930, TGGT1_260440, TGGT1_252290, TGGT1_205558, TGGT1_254110, TGGT1_207960, TGGT1_266760, TGGT1_273960, TGGT1_288380, TGGT1_214790, TGGT1_243710	26	519	26	TGGT1_205558,TGGT1_207960,TGGT1_214790,TGGT1_215070,TGGT1_219550,TGGT1_223970,TGGT1_225930,TGGT1_233100,TGGT1_233110,TGGT1_243710,TGGT1_243950,TGGT1_247550,TGGT1_252290,TGGT1_254110,TGGT1_255320,TGGT1_260440,TGGT1_263530,TGGT1_266760,TGGT1_273960,TGGT1_275690,TGGT1_283830,TGGT1_285700,TGGT1_288380,TGGT1_291040,TGGT1_299070,TGGT1_321640,	5	2.17	2.6	8.77331e-05	0.00177659	0.00710638	7
GO:0005856	cytoskeleton	CC	C	Bdiv_001770c, Bdiv_003910c, Bdiv_007890, Bdiv_021160	TGGT1_235470, TGGT1_293690, TGGT1_209030, TGGT1_220400	4	79	4	TGGT1_209030,TGGT1_220400,TGGT1_235470,TGGT1_293690,	5.1	8.28	9.84	0.00124459	0.00850467	0.051028	7
GO:0006177	GMP biosynthetic process	BP	G	Bdiv_005510, Bdiv_021840c	TGGT1_233110, TGGT1_230450	2	2	2	TGGT1_230450,TGGT1_233110,	100	43.39	inf	0.000526576	0.0191147	0.191147	27
GO:0006260	DNA replication	BP	G	Bdiv_003820, Bdiv_005870, Bdiv_010750, Bdiv_022810c, Bdiv_024280c, Bdiv_038630, Bdiv_039190c	TGGT1_214970, TGGT1_237220, TGGT1_213000, TGGT1_243920, TGGT1_273950, TGGT1_261460, TGGT1_268600	7	50	7	TGGT1_213000,TGGT1_214970,TGGT1_237220,TGGT1_243920,TGGT1_261460,TGGT1_268600,TGGT1_273950,	14	6.07	7.29	0.000126267	0.010286	0.0458348	14
GO:0006457	protein folding	BP	G	Bdiv_005420, Bdiv_005620c, Bdiv_009140c, Bdiv_013240, Bdiv_014020c, Bdiv_022650, Bdiv_028150c, Bdiv_029570, Bdiv_034880, Bdiv_037120c, Bdiv_040490c	TGGT1_247550, TGGT1_240600, TGGT1_275690, TGGT1_315110, TGGT1_263530, TGGT1_311240, TGGT1_230520, TGGT1_251780, TGGT1_273960, TGGT1_288380, TGGT1_243710	11	55	11	TGGT1_230520,TGGT1_240600,TGGT1_243710,TGGT1_247550,TGGT1_251780,TGGT1_263530,TGGT1_273960,TGGT1_275690,TGGT1_288380,TGGT1_311240,TGGT1_315110,	20	8.68	11.63	3.04931e-08	1.1069e-05	1.1069e-05	1
GO:0007010	cytoskeleton organization	BP	C	Bdiv_001550, Bdiv_003910c, Bdiv_021160	TGGT1_310030, TGGT1_293690, TGGT1_220400	3	19	3	TGGT1_220400,TGGT1_293690,TGGT1_310030,	15.8	25.81	33.73	0.000187556	0.0119287	0.0187556	9
GO:0007015	actin filament organization	BP	C	Bdiv_021160	TGGT1_220400	1	1	1	TGGT1_220400,	100	163.43	inf	0.0061187	0.0509892	0.61187	23
GO:0007264	small GTPase mediated signal transduction	BP	C	Bdiv_021640, Bdiv_037350c, Bdiv_040570	TGGT1_312050, TGGT1_310460, TGGT1_214770	3	31	3	TGGT1_214770,TGGT1_310460,TGGT1_312050,	9.7	15.82	19.23	0.000827959	0.020699	0.0827959	14
GO:0008092	cytoskeletal protein binding	MF	C	Bdiv_001550, Bdiv_001770c, Bdiv_003910c, Bdiv_021160	TGGT1_310030, TGGT1_235470, TGGT1_293690, TGGT1_220400	4	55	4	TGGT1_220400,TGGT1_235470,TGGT1_293690,TGGT1_310030,	7.3	11.89	14.55	0.000312851	0.0139219	0.0278438	13
GO:0008154	actin polymerization or depolymerization	BP	C	Bdiv_021160	TGGT1_220400	1	1	1	TGGT1_220400,	100	163.43	inf	0.0061187	0.0509892	0.61187	26
GO:0009536	plastid	CC	G	Bdiv_002800c, Bdiv_017200, Bdiv_019800, Bdiv_025000c, Bdiv_034270c	TGGT1_215070, TGGT1_299070, TGGT1_321640, TGGT1_285700, TGGT1_266760	5	34	5	TGGT1_215070,TGGT1_266760,TGGT1_285700,TGGT1_299070,TGGT1_321640,	14.7	6.38	7.6	0.000970841	0.00786381	0.0786381	12
GO:0009987	cellular process	BP	G	Bdiv_000600, Bdiv_001400c, Bdiv_002640, Bdiv_002800c, Bdiv_002900c, Bdiv_003700, Bdiv_003820, Bdiv_004580, Bdiv_005240c, Bdiv_005420, Bdiv_005510, Bdiv_005620c, Bdiv_005870, Bdiv_008200c, Bdiv_008310, Bdiv_009100, Bdiv_009140c, Bdiv_009650, Bdiv_009710c, Bdiv_010750, Bdiv_011040, Bdiv_012730c, Bdiv_013240, Bdiv_013490, Bdiv_013840c, Bdiv_014020c, Bdiv_014120c, Bdiv_016410c, Bdiv_017200, Bdiv_0172…	TGGT1_221950, TGGT1_225050, TGGT1_207710, TGGT1_215070, TGGT1_217890, TGGT1_205180, TGGT1_214970, TGGT1_262070, TGGT1_261380, TGGT1_247550, TGGT1_233110, TGGT1_240600, TGGT1_237220, TGGT1_208500, TGGT1_286610, TGGT1_293340, TGGT1_275690, TGGT1_216590, TGGT1_267420, TGGT1_213000, TGGT1_219790B, TGGT1_221170, TGGT1_315110, TGGT1_313120, TGGT1_311410, TGGT1_263530, TGGT1_255320, TGGT1_283830, TGGT1_…	68	1947	68	TGGT1_205180,TGGT1_207710,TGGT1_207960,TGGT1_208500,TGGT1_213000,TGGT1_214970,TGGT1_215070,TGGT1_216590,TGGT1_217890,TGGT1_218570,TGGT1_219550,TGGT1_219790B,TGGT1_221170,TGGT1_221950,TGGT1_223970,TGGT1_224900,TGGT1_225050,TGGT1_225930,TGGT1_230450,TGGT1_230520,TGGT1_233110,TGGT1_237220,TGGT1_239020,TGGT1_240600,TGGT1_243710,TGGT1_243920,TGGT1_244650,TGGT1_247550,TGGT1_250060,TGGT1_251780,TGGT1_25…	3.5	1.52	2.34	7.02725e-06	0.00127545	0.00255089	5
GO:0044815	DNA packaging complex	CC	SM	Bdiv_004410c, Bdiv_005460c, Bdiv_011310c, Bdiv_011320, Bdiv_011450c, Bdiv_033980	TGGT1_300200, TGGT1_209910, TGGT1_261580, TGGT1_261240, TGGT1_305160, TGGT1_239260	6	12	6	TGGT1_209910,TGGT1_239260,TGGT1_261240,TGGT1_261580,TGGT1_300200,TGGT1_305160,	50	23.8	49.42	6.19796e-08	2.39655e-06	7.18964e-06	3
GO:0012505	endomembrane system	CC	SM	Bdiv_000390c, Bdiv_009600c, Bdiv_010360, Bdiv_018820c, Bdiv_019640c, Bdiv_021450, Bdiv_032780, Bdiv_033720	TGGT1_290160, TGGT1_313670, TGGT1_321620, TGGT1_300380, TGGT1_290950, TGGT1_211040, TGGT1_263500, TGGT1_311720	8	132	8	TGGT1_211040,TGGT1_263500,TGGT1_290160,TGGT1_290950,TGGT1_300380,TGGT1_311720,TGGT1_313670,TGGT1_321620,	6.1	2.88	3.18	0.00620333	0.0327085	0.719587	27
GO:0015629	actin cytoskeleton	CC	C	Bdiv_001770c, Bdiv_003910c, Bdiv_021160	TGGT1_235470, TGGT1_293690, TGGT1_220400	3	19	3	TGGT1_220400,TGGT1_235470,TGGT1_293690,	15.8	25.81	33.73	0.000187556	0.00700487	0.00768978	2
GO:0015979	photosynthesis	BP	G	Bdiv_003820, Bdiv_005870, Bdiv_022810c	TGGT1_214970, TGGT1_237220, TGGT1_243920	3	6	3	TGGT1_214970,TGGT1_237220,TGGT1_243920,	50	21.69	43.52	0.000226688	0.010286	0.0822877	18
GO:0015994	chlorophyll metabolic process	BP	G	Bdiv_003820, Bdiv_005870, Bdiv_022810c	TGGT1_214970, TGGT1_237220, TGGT1_243920	3	6	3	TGGT1_214970,TGGT1_237220,TGGT1_243920,	50	21.69	43.52	0.000226688	0.010286	0.0822877	17
GO:0015995	chlorophyll biosynthetic process	BP	G	Bdiv_003820, Bdiv_005870, Bdiv_022810c	TGGT1_214970, TGGT1_237220, TGGT1_243920	3	6	3	TGGT1_214970,TGGT1_237220,TGGT1_243920,	50	21.69	43.52	0.000226688	0.010286	0.0822877	16
GO:0016469	proton-transporting two-sector ATPase complex	CC	C	Bdiv_011690, Bdiv_033310c	TGGT1_259010, TGGT1_232830	2	22	2	TGGT1_232830,TGGT1_259010,	9.1	14.86	17.33	0.00774916	0.0295087	0.317715	16
GO:0016851	magnesium chelatase activity	MF	G	Bdiv_003820, Bdiv_005870, Bdiv_022810c	TGGT1_214970, TGGT1_237220, TGGT1_243920	3	6	3	TGGT1_214970,TGGT1_237220,TGGT1_243920,	50	21.69	43.52	0.000226688	0.0144879	0.049418	21
GO:0070258	inner membrane pellicle complex	CC	MC	Bdiv_002420, Bdiv_004940c, Bdiv_031200c	TGGT1_223940, TGGT1_275670, TGGT1_231630	3	38	3	TGGT1_223940,TGGT1_231630,TGGT1_275670,	7.9	35.19	52.04	6.79207e-05	0.000407524	0.000815048	1
GO:0020011	apicoplast	CC	G	Bdiv_002800c, Bdiv_017200, Bdiv_019800, Bdiv_025000c, Bdiv_034270c	TGGT1_215070, TGGT1_299070, TGGT1_321640, TGGT1_285700, TGGT1_266760	5	34	5	TGGT1_215070,TGGT1_266760,TGGT1_285700,TGGT1_299070,TGGT1_321640,	14.7	6.38	7.6	0.000970841	0.00786381	0.0786381	13
GO:0020039	pellicle	CC	C	Bdiv_001770c, Bdiv_038310	TGGT1_235470, TGGT1_257680	2	38	2	TGGT1_235470,TGGT1_257680,	5.3	8.6	9.6	0.0221986	0.0606762	0.910142	29
GO:0070258	inner membrane pellicle complex	CC	SM	Bdiv_000370c, Bdiv_010140c, Bdiv_016330, Bdiv_020490, Bdiv_023730, Bdiv_025310, Bdiv_032630c, Bdiv_038490	TGGT1_300100, TGGT1_249850, TGGT1_229010, TGGT1_219320, TGGT1_206690, TGGT1_311470, TGGT1_271970, TGGT1_316400B	8	38	8	TGGT1_206690,TGGT1_219320,TGGT1_229010,TGGT1_249850,TGGT1_271970,TGGT1_300100,TGGT1_311470,TGGT1_316400B,	21.1	10.02	13.39	8.37932e-07	1.62e-05	9.72001e-05	5
GO:0005622	intracellular	CC	SM	Bdiv_000390c, Bdiv_001830, Bdiv_002920, Bdiv_003680c, Bdiv_004410c, Bdiv_005110, Bdiv_005460c, Bdiv_007790, Bdiv_009600c, Bdiv_010360, Bdiv_011310c, Bdiv_011320, Bdiv_011450c, Bdiv_015030, Bdiv_015170, Bdiv_015820c, Bdiv_016230c, Bdiv_017300, Bdiv_018820c, Bdiv_019270, Bdiv_019540c, Bdiv_019640c, Bdiv_021450, Bdiv_023820c, Bdiv_024680, Bdiv_027810c, Bdiv_030950c, Bdiv_033720, Bdiv_033980, Bdiv_03…	TGGT1_290160, TGGT1_289650, TGGT1_279450, TGGT1_235880, TGGT1_300200, TGGT1_271880, TGGT1_209910, TGGT1_251620, TGGT1_313670, TGGT1_321620, TGGT1_261580, TGGT1_261240, TGGT1_305160, TGGT1_312680, TGGT1_311870, TGGT1_299190, TGGT1_227290, TGGT1_267800, TGGT1_300380, TGGT1_247460, TGGT1_210408, TGGT1_290950, TGGT1_211040, TGGT1_278870, TGGT1_243250, TGGT1_215280, TGGT1_242320, TGGT1_311720, TGGT1_2…	36	1167	36	TGGT1_209910,TGGT1_210408,TGGT1_211040,TGGT1_212240,TGGT1_213900,TGGT1_215280,TGGT1_221190,TGGT1_227290,TGGT1_235880,TGGT1_239260,TGGT1_242320,TGGT1_243250,TGGT1_247460,TGGT1_248880,TGGT1_250340,TGGT1_251620,TGGT1_261240,TGGT1_261580,TGGT1_267800,TGGT1_271880,TGGT1_278870,TGGT1_279450,TGGT1_288680,TGGT1_289650,TGGT1_290160,TGGT1_290950,TGGT1_299190,TGGT1_300200,TGGT1_300380,TGGT1_305160,TGGT1_311…	3.1	1.47	1.74	0.00655547	0.0330624	0.760434	28
GO:0030029	actin filament-based process	BP	C	Bdiv_003910c, Bdiv_021160	TGGT1_293690, TGGT1_220400	2	5	2	TGGT1_220400,TGGT1_293690,	40	65.37	115.95	0.000357861	0.0119287	0.0357861	11
GO:0030036	actin cytoskeleton organization	BP	C	Bdiv_003910c, Bdiv_021160	TGGT1_293690, TGGT1_220400	2	5	2	TGGT1_220400,TGGT1_293690,	40	65.37	115.95	0.000357861	0.0119287	0.0357861	10
GO:0030042	actin filament depolymerization	BP	C	Bdiv_021160	TGGT1_220400	1	1	1	TGGT1_220400,	100	163.43	inf	0.0061187	0.0509892	0.61187	27
GO:0030048	actin filament-based movement	BP	C	Bdiv_003910c	TGGT1_293690	1	1	1	TGGT1_293690,	100	163.43	inf	0.0061187	0.0509892	0.61187	25
GO:0043231	intracellular membrane-bounded organelle	CC	SM	Bdiv_000390c, Bdiv_003680c, Bdiv_004410c, Bdiv_005460c, Bdiv_007790, Bdiv_009600c, Bdiv_010360, Bdiv_011310c, Bdiv_011320, Bdiv_011450c, Bdiv_015170, Bdiv_016230c, Bdiv_017300, Bdiv_018820c, Bdiv_019270, Bdiv_019540c, Bdiv_019640c, Bdiv_021450, Bdiv_027810c, Bdiv_033720, Bdiv_033980, Bdiv_034330c, Bdiv_035130, Bdiv_039780c, Bdiv_039890c	TGGT1_290160, TGGT1_235880, TGGT1_300200, TGGT1_209910, TGGT1_251620, TGGT1_313670, TGGT1_321620, TGGT1_261580, TGGT1_261240, TGGT1_305160, TGGT1_311870, TGGT1_227290, TGGT1_267800, TGGT1_300380, TGGT1_247460, TGGT1_210408, TGGT1_290950, TGGT1_211040, TGGT1_215280, TGGT1_311720, TGGT1_239260, TGGT1_221190, TGGT1_288680, TGGT1_248880, TGGT1_213900	25	579	25	TGGT1_209910,TGGT1_210408,TGGT1_211040,TGGT1_213900,TGGT1_215280,TGGT1_221190,TGGT1_227290,TGGT1_235880,TGGT1_239260,TGGT1_247460,TGGT1_248880,TGGT1_251620,TGGT1_261240,TGGT1_261580,TGGT1_267800,TGGT1_288680,TGGT1_290160,TGGT1_290950,TGGT1_300200,TGGT1_300380,TGGT1_305160,TGGT1_311720,TGGT1_311870,TGGT1_313670,TGGT1_321620,	4.3	2.06	2.46	0.000277999	0.00403098	0.0322479	11
GO:0043229	intracellular organelle	CC	SM	Bdiv_000390c, Bdiv_003680c, Bdiv_004410c, Bdiv_005460c, Bdiv_007790, Bdiv_009600c, Bdiv_010360, Bdiv_011310c, Bdiv_011320, Bdiv_011450c, Bdiv_015030, Bdiv_015170, Bdiv_016230c, Bdiv_017300, Bdiv_018820c, Bdiv_019270, Bdiv_019540c, Bdiv_019640c, Bdiv_021450, Bdiv_023820c, Bdiv_024680, Bdiv_027810c, Bdiv_033720, Bdiv_033980, Bdiv_034330c, Bdiv_035130, Bdiv_037780, Bdiv_038490, Bdiv_039780c, Bdiv_03…	TGGT1_290160, TGGT1_235880, TGGT1_300200, TGGT1_209910, TGGT1_251620, TGGT1_313670, TGGT1_321620, TGGT1_261580, TGGT1_261240, TGGT1_305160, TGGT1_312680, TGGT1_311870, TGGT1_227290, TGGT1_267800, TGGT1_300380, TGGT1_247460, TGGT1_210408, TGGT1_290950, TGGT1_211040, TGGT1_278870, TGGT1_243250, TGGT1_215280, TGGT1_311720, TGGT1_239260, TGGT1_221190, TGGT1_288680, TGGT1_212240, TGGT1_316400B, TGGT1_…	30	837	30	TGGT1_209910,TGGT1_210408,TGGT1_211040,TGGT1_212240,TGGT1_213900,TGGT1_215280,TGGT1_221190,TGGT1_227290,TGGT1_235880,TGGT1_239260,TGGT1_243250,TGGT1_247460,TGGT1_248880,TGGT1_251620,TGGT1_261240,TGGT1_261580,TGGT1_267800,TGGT1_278870,TGGT1_288680,TGGT1_290160,TGGT1_290950,TGGT1_300200,TGGT1_300380,TGGT1_305160,TGGT1_311720,TGGT1_311870,TGGT1_312680,TGGT1_313670,TGGT1_316400B,TGGT1_321620,	3.6	1.71	2.03	0.00151287	0.00974957	0.175492	21
GO:0016864	intramolecular oxidoreductase activity, transposing S-S bonds	MF	SM	Bdiv_018820c, Bdiv_019030, Bdiv_021830	TGGT1_300380, TGGT1_211680, TGGT1_249270	3	8	3	TGGT1_211680,TGGT1_249270,TGGT1_300380,	37.5	17.85	28.77	0.000467081	0.0205516	0.102758	25
GO:0043227	membrane-bounded organelle	CC	SM	Bdiv_000390c, Bdiv_003680c, Bdiv_004410c, Bdiv_005460c, Bdiv_007790, Bdiv_009600c, Bdiv_010360, Bdiv_011310c, Bdiv_011320, Bdiv_011450c, Bdiv_015170, Bdiv_016230c, Bdiv_016330, Bdiv_017300, Bdiv_018820c, Bdiv_019270, Bdiv_019540c, Bdiv_019640c, Bdiv_021450, Bdiv_027810c, Bdiv_033720, Bdiv_033980, Bdiv_034330c, Bdiv_035130, Bdiv_039780c, Bdiv_039890c	TGGT1_290160, TGGT1_235880, TGGT1_300200, TGGT1_209910, TGGT1_251620, TGGT1_313670, TGGT1_321620, TGGT1_261580, TGGT1_261240, TGGT1_305160, TGGT1_311870, TGGT1_227290, TGGT1_229010, TGGT1_267800, TGGT1_300380, TGGT1_247460, TGGT1_210408, TGGT1_290950, TGGT1_211040, TGGT1_215280, TGGT1_311720, TGGT1_239260, TGGT1_221190, TGGT1_288680, TGGT1_248880, TGGT1_213900	26	631	26	TGGT1_209910,TGGT1_210408,TGGT1_211040,TGGT1_213900,TGGT1_215280,TGGT1_221190,TGGT1_227290,TGGT1_229010,TGGT1_235880,TGGT1_239260,TGGT1_247460,TGGT1_248880,TGGT1_251620,TGGT1_261240,TGGT1_261580,TGGT1_267800,TGGT1_288680,TGGT1_290160,TGGT1_290950,TGGT1_300200,TGGT1_300380,TGGT1_305160,TGGT1_311720,TGGT1_311870,TGGT1_313670,TGGT1_321620,	4.1	1.96	2.34	0.000429997	0.00554218	0.0498796	12
GO:0030532	small nuclear ribonucleoprotein complex	CC	G	Bdiv_003700, Bdiv_011040, Bdiv_036330	TGGT1_205180, TGGT1_219790B, TGGT1_306380	3	13	3	TGGT1_205180,TGGT1_219790B,TGGT1_306380,	23.1	10.01	13.04	0.00288041	0.0177324	0.233313	25
GO:0000786	nucleosome	CC	SM	Bdiv_004410c, Bdiv_005460c, Bdiv_011310c, Bdiv_011320, Bdiv_011450c, Bdiv_033980	TGGT1_300200, TGGT1_209910, TGGT1_261580, TGGT1_261240, TGGT1_305160, TGGT1_239260	6	10	6	TGGT1_209910,TGGT1_239260,TGGT1_261240,TGGT1_261580,TGGT1_300200,TGGT1_305160,	60	28.56	74.16	1.45766e-08	8.45446e-07	1.69089e-06	1
GO:0005634	nucleus	CC	SM	Bdiv_004410c, Bdiv_005460c, Bdiv_007790, Bdiv_011310c, Bdiv_011320, Bdiv_011450c, Bdiv_015170, Bdiv_016230c, Bdiv_019270, Bdiv_019540c, Bdiv_033720, Bdiv_033980, Bdiv_034330c, Bdiv_035130, Bdiv_039780c, Bdiv_039890c	TGGT1_300200, TGGT1_209910, TGGT1_251620, TGGT1_261580, TGGT1_261240, TGGT1_305160, TGGT1_311870, TGGT1_227290, TGGT1_247460, TGGT1_210408, TGGT1_311720, TGGT1_239260, TGGT1_221190, TGGT1_288680, TGGT1_248880, TGGT1_213900	16	358	16	TGGT1_209910,TGGT1_210408,TGGT1_213900,TGGT1_221190,TGGT1_227290,TGGT1_239260,TGGT1_247460,TGGT1_248880,TGGT1_251620,TGGT1_261240,TGGT1_261580,TGGT1_288680,TGGT1_300200,TGGT1_305160,TGGT1_311720,TGGT1_311870,	4.5	2.13	2.4	0.00294029	0.0170537	0.341073	23
GO:0033176	proton-transporting V-type ATPase complex	CC	C	Bdiv_011690, Bdiv_033310c	TGGT1_259010, TGGT1_232830	2	13	2	TGGT1_232830,TGGT1_259010,	15.4	25.14	31.57	0.00270756	0.0138763	0.11101	12
GO:0033177	proton-transporting two-sector ATPase complex, proton-transporting domain	CC	C	Bdiv_011690, Bdiv_033310c	TGGT1_259010, TGGT1_232830	2	8	2	TGGT1_232830,TGGT1_259010,	25	40.86	57.94	0.000990619	0.00812307	0.0406154	6
GO:0033179	proton-transporting V-type ATPase, V0 domain	CC	C	Bdiv_011690, Bdiv_033310c	TGGT1_259010, TGGT1_232830	2	6	2	TGGT1_232830,TGGT1_259010,	33.3	54.48	86.95	0.000534748	0.00700487	0.0219247	3
GO:0035556	intracellular signal transduction	BP	C	Bdiv_021640, Bdiv_037350c, Bdiv_040570	TGGT1_312050, TGGT1_310460, TGGT1_214770	3	50	3	TGGT1_214770,TGGT1_310460,TGGT1_312050,	6	9.81	11.41	0.00333824	0.0509892	0.333824	21
GO:0042026	protein refolding	BP	G	Bdiv_005420, Bdiv_005620c, Bdiv_009140c	TGGT1_247550, TGGT1_240600, TGGT1_275690	3	3	3	TGGT1_240600,TGGT1_247550,TGGT1_275690,	100	43.39	inf	1.19261e-05	0.00144306	0.00432919	6
GO:0042555	MCM complex	CC	G	Bdiv_003820, Bdiv_005870	TGGT1_214970, TGGT1_237220	2	4	2	TGGT1_214970,TGGT1_237220,	50	21.69	43.14	0.00306485	0.0177324	0.248253	26
GO:0043226	organelle	CC	C	Bdiv_001770c, Bdiv_003910c, Bdiv_006490c, Bdiv_007890, Bdiv_020190c, Bdiv_021160, Bdiv_021640, Bdiv_023990c, Bdiv_033310c, Bdiv_037350c, Bdiv_040570	TGGT1_235470, TGGT1_293690, TGGT1_246550, TGGT1_209030, TGGT1_288830, TGGT1_220400, TGGT1_312050, TGGT1_300130, TGGT1_232830, TGGT1_310460, TGGT1_214770	11	904	11	TGGT1_209030,TGGT1_214770,TGGT1_220400,TGGT1_232830,TGGT1_235470,TGGT1_246550,TGGT1_288830,TGGT1_293690,TGGT1_300130,TGGT1_310460,TGGT1_312050,	1.2	1.99	2.58	0.0141017	0.0446521	0.578168	18
GO:0043226	organelle	CC	G	Bdiv_000600, Bdiv_002800c, Bdiv_003700, Bdiv_003820, Bdiv_004580, Bdiv_005160c, Bdiv_005240c, Bdiv_005420, Bdiv_005870, Bdiv_008310, Bdiv_009710c, Bdiv_011040, Bdiv_012730c, Bdiv_013840c, Bdiv_014040, Bdiv_014120c, Bdiv_017200, Bdiv_018800, Bdiv_019100c, Bdiv_019800, Bdiv_020900c, Bdiv_020930c, Bdiv_024470c, Bdiv_025000c, Bdiv_027290c, Bdiv_028440c, Bdiv_028940c, Bdiv_031540, Bdiv_031550, Bdiv_03…	TGGT1_221950, TGGT1_215070, TGGT1_205180, TGGT1_214970, TGGT1_262070, TGGT1_286790, TGGT1_261380, TGGT1_247550, TGGT1_237220, TGGT1_286610, TGGT1_267420, TGGT1_219790B, TGGT1_221170, TGGT1_311410, TGGT1_233100, TGGT1_255320, TGGT1_299070, TGGT1_243950, TGGT1_209430, TGGT1_321640, TGGT1_267350, TGGT1_320450, TGGT1_288630, TGGT1_285700, TGGT1_285530, TGGT1_223970, TGGT1_218570, TGGT1_260440, TGGT1_…	36	904	36	TGGT1_205180,TGGT1_207960,TGGT1_209430,TGGT1_209860,TGGT1_214790,TGGT1_214970,TGGT1_215070,TGGT1_218570,TGGT1_219790B,TGGT1_221170,TGGT1_221950,TGGT1_223970,TGGT1_233100,TGGT1_237220,TGGT1_243950,TGGT1_247550,TGGT1_252290,TGGT1_255320,TGGT1_260440,TGGT1_261380,TGGT1_261460,TGGT1_262070,TGGT1_266760,TGGT1_267350,TGGT1_267420,TGGT1_285530,TGGT1_285700,TGGT1_286610,TGGT1_286790,TGGT1_288380,TGGT1_28…	4	1.73	2.11	0.000364403	0.00368958	0.0295167	11
GO:0044464	obsolete cell part	CC	SM	Bdiv_004410c, Bdiv_005110, Bdiv_005460c, Bdiv_011310c, Bdiv_011320, Bdiv_011450c, Bdiv_015170, Bdiv_015820c, Bdiv_016230c, Bdiv_019270, Bdiv_019540c, Bdiv_024370c, Bdiv_030950c, Bdiv_033720, Bdiv_033980, Bdiv_035130, Bdiv_039780c, Bdiv_039890c	TGGT1_300200, TGGT1_271880, TGGT1_209910, TGGT1_261580, TGGT1_261240, TGGT1_305160, TGGT1_311870, TGGT1_299190, TGGT1_227290, TGGT1_247460, TGGT1_210408, TGGT1_214320, TGGT1_242320, TGGT1_311720, TGGT1_239260, TGGT1_288680, TGGT1_248880, TGGT1_213900	18	438	18	TGGT1_209910,TGGT1_210408,TGGT1_213900,TGGT1_214320,TGGT1_227290,TGGT1_239260,TGGT1_242320,TGGT1_247460,TGGT1_248880,TGGT1_261240,TGGT1_261580,TGGT1_271880,TGGT1_288680,TGGT1_299190,TGGT1_300200,TGGT1_305160,TGGT1_311720,TGGT1_311870,	4.1	1.96	2.21	0.00397421	0.0219528	0.461008	26
GO:0043227	membrane-bounded organelle	CC	G	Bdiv_000600, Bdiv_002800c, Bdiv_003700, Bdiv_003820, Bdiv_004580, Bdiv_005160c, Bdiv_005420, Bdiv_005870, Bdiv_009710c, Bdiv_011040, Bdiv_012730c, Bdiv_013840c, Bdiv_014040, Bdiv_014120c, Bdiv_017200, Bdiv_018800, Bdiv_019800, Bdiv_020900c, Bdiv_020930c, Bdiv_024470c, Bdiv_025000c, Bdiv_028440c, Bdiv_028940c, Bdiv_031540, Bdiv_031550, Bdiv_033680c, Bdiv_034270c, Bdiv_036330, Bdiv_037120c, Bdiv_03…	TGGT1_221950, TGGT1_215070, TGGT1_205180, TGGT1_214970, TGGT1_262070, TGGT1_286790, TGGT1_247550, TGGT1_237220, TGGT1_267420, TGGT1_219790B, TGGT1_221170, TGGT1_311410, TGGT1_233100, TGGT1_255320, TGGT1_299070, TGGT1_243950, TGGT1_321640, TGGT1_267350, TGGT1_320450, TGGT1_288630, TGGT1_285700, TGGT1_223970, TGGT1_218570, TGGT1_260440, TGGT1_252290, TGGT1_207960, TGGT1_266760, TGGT1_306380, TGGT1_…	32	631	32	TGGT1_205180,TGGT1_207960,TGGT1_209860,TGGT1_214790,TGGT1_214970,TGGT1_215070,TGGT1_218570,TGGT1_219790B,TGGT1_221170,TGGT1_221950,TGGT1_223970,TGGT1_233100,TGGT1_237220,TGGT1_243950,TGGT1_247550,TGGT1_252290,TGGT1_255320,TGGT1_260440,TGGT1_261460,TGGT1_262070,TGGT1_266760,TGGT1_267350,TGGT1_267420,TGGT1_285700,TGGT1_286790,TGGT1_288380,TGGT1_288630,TGGT1_299070,TGGT1_306380,TGGT1_311410,TGGT1_32…	5.1	2.2	2.76	7.83083e-06	0.000438117	0.000634297	2
GO:0044444	obsolete cytoplasmic part	CC	SM	Bdiv_000390c, Bdiv_007790, Bdiv_009600c, Bdiv_010360, Bdiv_017300, Bdiv_018820c, Bdiv_033720	TGGT1_290160, TGGT1_251620, TGGT1_313670, TGGT1_321620, TGGT1_267800, TGGT1_300380, TGGT1_311720	7	109	7	TGGT1_251620,TGGT1_267800,TGGT1_290160,TGGT1_300380,TGGT1_311720,TGGT1_313670,TGGT1_321620,	6.4	3.06	3.36	0.00760009	0.0367338	0.88161	29
GO:0043229	intracellular organelle	CC	C	Bdiv_001770c, Bdiv_003910c, Bdiv_006490c, Bdiv_007890, Bdiv_020190c, Bdiv_021160, Bdiv_021640, Bdiv_023990c, Bdiv_033310c, Bdiv_037350c, Bdiv_040570	TGGT1_235470, TGGT1_293690, TGGT1_246550, TGGT1_209030, TGGT1_288830, TGGT1_220400, TGGT1_312050, TGGT1_300130, TGGT1_232830, TGGT1_310460, TGGT1_214770	11	837	11	TGGT1_209030,TGGT1_214770,TGGT1_220400,TGGT1_232830,TGGT1_235470,TGGT1_246550,TGGT1_288830,TGGT1_293690,TGGT1_300130,TGGT1_310460,TGGT1_312050,	1.3	2.15	2.84	0.00791696	0.0295087	0.324595	17
GO:0043229	intracellular organelle	CC	G	Bdiv_000600, Bdiv_002800c, Bdiv_003700, Bdiv_003820, Bdiv_004580, Bdiv_005160c, Bdiv_005240c, Bdiv_005420, Bdiv_005870, Bdiv_008310, Bdiv_009710c, Bdiv_011040, Bdiv_013840c, Bdiv_014040, Bdiv_014120c, Bdiv_017200, Bdiv_018800, Bdiv_019100c, Bdiv_019800, Bdiv_020900c, Bdiv_020930c, Bdiv_024470c, Bdiv_025000c, Bdiv_027290c, Bdiv_028440c, Bdiv_028940c, Bdiv_031540, Bdiv_031550, Bdiv_033680c, Bdiv_03…	TGGT1_221950, TGGT1_215070, TGGT1_205180, TGGT1_214970, TGGT1_262070, TGGT1_286790, TGGT1_261380, TGGT1_247550, TGGT1_237220, TGGT1_286610, TGGT1_267420, TGGT1_219790B, TGGT1_311410, TGGT1_233100, TGGT1_255320, TGGT1_299070, TGGT1_243950, TGGT1_209430, TGGT1_321640, TGGT1_267350, TGGT1_320450, TGGT1_288630, TGGT1_285700, TGGT1_285530, TGGT1_223970, TGGT1_218570, TGGT1_260440, TGGT1_252290, TGGT1_…	35	837	35	TGGT1_205180,TGGT1_207960,TGGT1_209430,TGGT1_209860,TGGT1_214790,TGGT1_214970,TGGT1_215070,TGGT1_218570,TGGT1_219790B,TGGT1_221950,TGGT1_223970,TGGT1_233100,TGGT1_237220,TGGT1_243950,TGGT1_247550,TGGT1_252290,TGGT1_255320,TGGT1_260440,TGGT1_261380,TGGT1_261460,TGGT1_262070,TGGT1_266760,TGGT1_267350,TGGT1_267420,TGGT1_285530,TGGT1_285700,TGGT1_286610,TGGT1_286790,TGGT1_288380,TGGT1_288630,TGGT1_29…	4.2	1.81	2.23	0.000172474	0.0023284	0.0139704	9
GO:0043226	organelle	CC	SM	Bdiv_000390c, Bdiv_003680c, Bdiv_004410c, Bdiv_005460c, Bdiv_007790, Bdiv_009600c, Bdiv_010360, Bdiv_011310c, Bdiv_011320, Bdiv_011450c, Bdiv_015030, Bdiv_015170, Bdiv_016230c, Bdiv_016330, Bdiv_017300, Bdiv_018820c, Bdiv_019270, Bdiv_019540c, Bdiv_019640c, Bdiv_021450, Bdiv_023820c, Bdiv_024680, Bdiv_027810c, Bdiv_033720, Bdiv_033980, Bdiv_034330c, Bdiv_035130, Bdiv_037780, Bdiv_038490, Bdiv_039…	TGGT1_290160, TGGT1_235880, TGGT1_300200, TGGT1_209910, TGGT1_251620, TGGT1_313670, TGGT1_321620, TGGT1_261580, TGGT1_261240, TGGT1_305160, TGGT1_312680, TGGT1_311870, TGGT1_227290, TGGT1_229010, TGGT1_267800, TGGT1_300380, TGGT1_247460, TGGT1_210408, TGGT1_290950, TGGT1_211040, TGGT1_278870, TGGT1_243250, TGGT1_215280, TGGT1_311720, TGGT1_239260, TGGT1_221190, TGGT1_288680, TGGT1_212240, TGGT1_3…	31	904	31	TGGT1_209910,TGGT1_210408,TGGT1_211040,TGGT1_212240,TGGT1_213900,TGGT1_215280,TGGT1_221190,TGGT1_227290,TGGT1_229010,TGGT1_235880,TGGT1_239260,TGGT1_243250,TGGT1_247460,TGGT1_248880,TGGT1_251620,TGGT1_261240,TGGT1_261580,TGGT1_267800,TGGT1_278870,TGGT1_288680,TGGT1_290160,TGGT1_290950,TGGT1_300200,TGGT1_300380,TGGT1_305160,TGGT1_311720,TGGT1_311870,TGGT1_312680,TGGT1_313670,TGGT1_316400B,TGGT1_32…	3.4	1.63	1.94	0.00254881	0.0155612	0.295662	22
GO:0043231	intracellular membrane-bounded organelle	CC	G	Bdiv_000600, Bdiv_002800c, Bdiv_003700, Bdiv_003820, Bdiv_004580, Bdiv_005160c, Bdiv_005420, Bdiv_005870, Bdiv_009710c, Bdiv_011040, Bdiv_013840c, Bdiv_014040, Bdiv_014120c, Bdiv_017200, Bdiv_018800, Bdiv_019800, Bdiv_020900c, Bdiv_020930c, Bdiv_024470c, Bdiv_025000c, Bdiv_028440c, Bdiv_028940c, Bdiv_031540, Bdiv_031550, Bdiv_034270c, Bdiv_036330, Bdiv_037120c, Bdiv_038630, Bdiv_039290c, Bdiv_040…	TGGT1_221950, TGGT1_215070, TGGT1_205180, TGGT1_214970, TGGT1_262070, TGGT1_286790, TGGT1_247550, TGGT1_237220, TGGT1_267420, TGGT1_219790B, TGGT1_311410, TGGT1_233100, TGGT1_255320, TGGT1_299070, TGGT1_243950, TGGT1_321640, TGGT1_267350, TGGT1_320450, TGGT1_288630, TGGT1_285700, TGGT1_223970, TGGT1_218570, TGGT1_260440, TGGT1_252290, TGGT1_266760, TGGT1_306380, TGGT1_288380, TGGT1_261460, TGGT1_…	30	579	30	TGGT1_205180,TGGT1_209860,TGGT1_214790,TGGT1_214970,TGGT1_215070,TGGT1_218570,TGGT1_219790B,TGGT1_221950,TGGT1_223970,TGGT1_233100,TGGT1_237220,TGGT1_243950,TGGT1_247550,TGGT1_252290,TGGT1_255320,TGGT1_260440,TGGT1_261460,TGGT1_262070,TGGT1_266760,TGGT1_267350,TGGT1_267420,TGGT1_285700,TGGT1_286790,TGGT1_288380,TGGT1_288630,TGGT1_299070,TGGT1_306380,TGGT1_311410,TGGT1_320450,TGGT1_321640,	5.2	2.25	2.79	1.08177e-05	0.000438117	0.000876235	3
GO:0020039	pellicle	CC	MC	Bdiv_002420, Bdiv_004940c, Bdiv_031200c	TGGT1_223940, TGGT1_275670, TGGT1_231630	3	38	3	TGGT1_223940,TGGT1_231630,TGGT1_275670,	7.9	35.19	52.04	6.79207e-05	0.000407524	0.000815048	2
GO:0044237	cellular metabolic process	BP	G	Bdiv_000600, Bdiv_001400c, Bdiv_002640, Bdiv_002800c, Bdiv_003700, Bdiv_003820, Bdiv_004580, Bdiv_005240c, Bdiv_005420, Bdiv_005510, Bdiv_005620c, Bdiv_005870, Bdiv_008200c, Bdiv_008310, Bdiv_009710c, Bdiv_010750, Bdiv_011040, Bdiv_012730c, Bdiv_013490, Bdiv_013840c, Bdiv_016410c, Bdiv_017200, Bdiv_017260c, Bdiv_018000, Bdiv_019800, Bdiv_020900c, Bdiv_021840c, Bdiv_021870, Bdiv_022810c, Bdiv_0241…	TGGT1_221950, TGGT1_225050, TGGT1_207710, TGGT1_215070, TGGT1_205180, TGGT1_214970, TGGT1_262070, TGGT1_261380, TGGT1_247550, TGGT1_233110, TGGT1_240600, TGGT1_237220, TGGT1_208500, TGGT1_286610, TGGT1_267420, TGGT1_213000, TGGT1_219790B, TGGT1_221170, TGGT1_313120, TGGT1_311410, TGGT1_283830, TGGT1_299070, TGGT1_292140, TGGT1_280740, TGGT1_321640, TGGT1_267350, TGGT1_230450, TGGT1_250060, TGGT1_…	50	1375	50	TGGT1_205180,TGGT1_207710,TGGT1_208500,TGGT1_213000,TGGT1_214970,TGGT1_215070,TGGT1_218570,TGGT1_219550,TGGT1_219790B,TGGT1_221170,TGGT1_221950,TGGT1_223970,TGGT1_224900,TGGT1_225050,TGGT1_225930,TGGT1_230450,TGGT1_230520,TGGT1_233110,TGGT1_237220,TGGT1_240600,TGGT1_243710,TGGT1_243920,TGGT1_244650,TGGT1_247550,TGGT1_250060,TGGT1_254110,TGGT1_258720,TGGT1_261380,TGGT1_261460,TGGT1_262070,TGGT1_26…	3.6	1.58	2.08	0.000142423	0.010286	0.0516997	15
GO:0044424	obsolete intracellular part	CC	C	Bdiv_003910c, Bdiv_007890, Bdiv_021640, Bdiv_024410, Bdiv_037350c, Bdiv_038310, Bdiv_040570	TGGT1_293690, TGGT1_209030, TGGT1_312050, TGGT1_305860, TGGT1_310460, TGGT1_257680, TGGT1_214770	7	249	7	TGGT1_209030,TGGT1_214770,TGGT1_257680,TGGT1_293690,TGGT1_305860,TGGT1_310460,TGGT1_312050,	2.8	4.59	5.82	0.000595756	0.00700487	0.024426	4
GO:0020039	pellicle	CC	SM	Bdiv_000370c, Bdiv_010140c, Bdiv_016330, Bdiv_020490, Bdiv_023730, Bdiv_025310, Bdiv_032630c, Bdiv_038490	TGGT1_300100, TGGT1_249850, TGGT1_229010, TGGT1_219320, TGGT1_206690, TGGT1_311470, TGGT1_271970, TGGT1_316400B	8	38	8	TGGT1_206690,TGGT1_219320,TGGT1_229010,TGGT1_249850,TGGT1_271970,TGGT1_300100,TGGT1_311470,TGGT1_316400B,	21.1	10.02	13.39	8.37932e-07	1.62e-05	9.72001e-05	6
GO:0044464	obsolete cell part	CC	G	Bdiv_000600, Bdiv_003820, Bdiv_005160c, Bdiv_005240c, Bdiv_005870, Bdiv_008310, Bdiv_009140c, Bdiv_009710c, Bdiv_013840c, Bdiv_014120c, Bdiv_016320, Bdiv_019100c, Bdiv_020900c, Bdiv_020930c, Bdiv_024470c, Bdiv_027290c, Bdiv_028940c, Bdiv_031540, Bdiv_031550, Bdiv_036330, Bdiv_037120c, Bdiv_038630	TGGT1_221950, TGGT1_214970, TGGT1_286790, TGGT1_261380, TGGT1_237220, TGGT1_286610, TGGT1_275690, TGGT1_267420, TGGT1_311410, TGGT1_255320, TGGT1_233350, TGGT1_209430, TGGT1_267350, TGGT1_320450, TGGT1_288630, TGGT1_285530, TGGT1_218570, TGGT1_260440, TGGT1_252290, TGGT1_306380, TGGT1_288380, TGGT1_261460	22	438	22	TGGT1_209430,TGGT1_214970,TGGT1_218570,TGGT1_221950,TGGT1_233350,TGGT1_237220,TGGT1_252290,TGGT1_255320,TGGT1_260440,TGGT1_261380,TGGT1_261460,TGGT1_267350,TGGT1_267420,TGGT1_275690,TGGT1_285530,TGGT1_286610,TGGT1_286790,TGGT1_288380,TGGT1_288630,TGGT1_306380,TGGT1_311410,TGGT1_320450,	5	2.18	2.54	0.000330482	0.00368958	0.026769	10
GO:0046983	protein dimerization activity	MF	SM	Bdiv_004410c, Bdiv_005460c, Bdiv_011310c, Bdiv_011320, Bdiv_011450c, Bdiv_033980	TGGT1_300200, TGGT1_209910, TGGT1_261580, TGGT1_261240, TGGT1_305160, TGGT1_239260	6	29	6	TGGT1_209910,TGGT1_239260,TGGT1_261240,TGGT1_261580,TGGT1_300200,TGGT1_305160,	20.7	9.85	12.85	2.38344e-05	0.00256773	0.00524358	8
GO:0003756	protein disulfide isomerase activity	MF	SM	Bdiv_018820c, Bdiv_019030, Bdiv_021830	TGGT1_300380, TGGT1_211680, TGGT1_249270	3	8	3	TGGT1_211680,TGGT1_249270,TGGT1_300380,	37.5	17.85	28.77	0.000467081	0.0205516	0.102758	24
GO:0045177	apical part of cell	CC	C	Bdiv_013880c, Bdiv_023990c, Bdiv_024410, Bdiv_037350c	TGGT1_204130, TGGT1_300130, TGGT1_305860, TGGT1_310460	4	89	4	TGGT1_204130,TGGT1_300130,TGGT1_305860,TGGT1_310460,	4.5	7.35	8.67	0.00193838	0.0113533	0.0794734	8
GO:0046037	GMP metabolic process	BP	G	Bdiv_005510, Bdiv_021840c	TGGT1_233110, TGGT1_230450	2	2	2	TGGT1_230450,TGGT1_233110,	100	43.39	inf	0.000526576	0.0191147	0.191147	28
GO:0046982	protein heterodimerization activity	MF	SM	Bdiv_004410c, Bdiv_005460c, Bdiv_011310c, Bdiv_011320, Bdiv_011450c, Bdiv_033980	TGGT1_300200, TGGT1_209910, TGGT1_261580, TGGT1_261240, TGGT1_305160, TGGT1_239260	6	16	6	TGGT1_209910,TGGT1_239260,TGGT1_261240,TGGT1_261580,TGGT1_300200,TGGT1_305160,	37.5	17.85	29.63	5.01644e-07	0.000110362	0.000110362	7
GO:0032993	protein-DNA complex	CC	SM	Bdiv_004410c, Bdiv_005460c, Bdiv_011310c, Bdiv_011320, Bdiv_011450c, Bdiv_033980	TGGT1_300200, TGGT1_209910, TGGT1_261580, TGGT1_261240, TGGT1_305160, TGGT1_239260	6	10	6	TGGT1_209910,TGGT1_239260,TGGT1_261240,TGGT1_261580,TGGT1_300200,TGGT1_305160,	60	28.56	74.16	1.45766e-08	8.45446e-07	1.69089e-06	2
GO:0051002	ligase activity, forming nitrogen-metal bonds	MF	G	Bdiv_003820, Bdiv_005870, Bdiv_022810c	TGGT1_214970, TGGT1_237220, TGGT1_243920	3	6	3	TGGT1_214970,TGGT1_237220,TGGT1_243920,	50	21.69	43.52	0.000226688	0.0144879	0.049418	20
GO:0051003	ligase activity, forming nitrogen-metal bonds, forming coordination complexes	MF	G	Bdiv_003820, Bdiv_005870, Bdiv_022810c	TGGT1_214970, TGGT1_237220, TGGT1_243920	3	6	3	TGGT1_214970,TGGT1_237220,TGGT1_243920,	50	21.69	43.52	0.000226688	0.0144879	0.049418	19
GO:0051082	unfolded protein binding	MF	G	Bdiv_013240, Bdiv_022650, Bdiv_029570, Bdiv_037120c, Bdiv_040490c	TGGT1_315110, TGGT1_311240, TGGT1_251780, TGGT1_288380, TGGT1_243710	5	26	5	TGGT1_243710,TGGT1_251780,TGGT1_288380,TGGT1_311240,TGGT1_315110,	19.2	8.34	10.51	0.000265834	0.0144879	0.0579518	22
GO:0051261	protein depolymerization	BP	C	Bdiv_021160	TGGT1_220400	1	1	1	TGGT1_220400,	100	163.43	inf	0.0061187	0.0509892	0.61187	24
GO:0060327	cytoplasmic actin-based contraction involved in cell motility	BP	C	Bdiv_003910c	TGGT1_293690	1	1	1	TGGT1_293690,	100	163.43	inf	0.0061187	0.0509892	0.61187	22
GO:0070252	actin-mediated cell contraction	BP	C	Bdiv_003910c	TGGT1_293690	1	1	1	TGGT1_293690,	100	163.43	inf	0.0061187	0.0509892	0.61187	28
GO:0005200	structural constituent of cytoskeleton	MF	SM	Bdiv_009450, Bdiv_023290c, Bdiv_037780, Bdiv_038490	TGGT1_218880, TGGT1_205670, TGGT1_212240, TGGT1_316400B	4	10	4	TGGT1_205670,TGGT1_212240,TGGT1_218880,TGGT1_316400B,	40	19.04	32.28	3.50144e-05	0.00256773	0.00770318	9
GO:0030140	trans-Golgi network transport vesicle	CC	SM	Bdiv_009600c, Bdiv_019640c	TGGT1_313670, TGGT1_290950	2	3	2	TGGT1_290950,TGGT1_313670,	66.7	31.73	95.03	0.00129335	0.00937677	0.150028	15
GO:0097525	spliceosomal snRNP complex	CC	G	Bdiv_003700, Bdiv_011040, Bdiv_036330	TGGT1_205180, TGGT1_219790B, TGGT1_306380	3	12	3	TGGT1_205180,TGGT1_219790B,TGGT1_306380,	25	10.85	14.49	0.0022533	0.0165925	0.182517	23
GO:0012510	trans-Golgi network transport vesicle membrane	CC	SM	Bdiv_009600c, Bdiv_019640c	TGGT1_313670, TGGT1_290950	2	3	2	TGGT1_290950,TGGT1_313670,	66.7	31.73	95.03	0.00129335	0.00937677	0.150028	18
GO:0120114	Sm-like protein family complex	CC	G	Bdiv_003700, Bdiv_011040, Bdiv_036330	TGGT1_205180, TGGT1_219790B, TGGT1_306380	3	13	3	TGGT1_205180,TGGT1_219790B,TGGT1_306380,	23.1	10.01	13.04	0.00288041	0.0177324	0.233313	24
GO:1901363	heterocyclic compound binding	MF	G	Bdiv_000600, Bdiv_003700, Bdiv_003820, Bdiv_004580, Bdiv_005420, Bdiv_005470, Bdiv_005510, Bdiv_005620c, Bdiv_005870, Bdiv_008150c, Bdiv_009140c, Bdiv_010550, Bdiv_010750, Bdiv_014020c, Bdiv_014880c, Bdiv_017090c, Bdiv_017100, Bdiv_017260c, Bdiv_017520c, Bdiv_017920, Bdiv_019100c, Bdiv_019800, Bdiv_021840c, Bdiv_021870, Bdiv_022650, Bdiv_022810c, Bdiv_024130, Bdiv_024140c, Bdiv_024280c, Bdiv_0282…	TGGT1_221950, TGGT1_205180, TGGT1_214970, TGGT1_262070, TGGT1_247550, TGGT1_211420, TGGT1_233110, TGGT1_240600, TGGT1_237220, TGGT1_254650, TGGT1_275690, TGGT1_217540, TGGT1_213000, TGGT1_263530, TGGT1_214270, TGGT1_250770, TGGT1_223140, TGGT1_292140, TGGT1_211480, TGGT1_313240, TGGT1_209430, TGGT1_321640, TGGT1_230450, TGGT1_250060, TGGT1_311240, TGGT1_243920, TGGT1_224900, TGGT1_286710, TGGT1_2…	47	1328	47	TGGT1_205180,TGGT1_209430,TGGT1_211420,TGGT1_211480,TGGT1_213000,TGGT1_214270,TGGT1_214970,TGGT1_215400,TGGT1_216860,TGGT1_217020,TGGT1_217540,TGGT1_221950,TGGT1_223140,TGGT1_223970,TGGT1_224900,TGGT1_229460,TGGT1_230450,TGGT1_233110,TGGT1_237220,TGGT1_239020,TGGT1_240600,TGGT1_243710,TGGT1_243920,TGGT1_244650,TGGT1_247550,TGGT1_250060,TGGT1_250770,TGGT1_251780,TGGT1_254110,TGGT1_254650,TGGT1_261…	3.5	1.54	1.95	0.000522823	0.0197044	0.113975	29

## Sheet: Species_Specific_GO
ID	Name	GF	phase	Bdiv_ID	Toxo_ID	total	Bgd.count	Result.count	Result.gene.list	Pct.of.bgd	Fold.enrichment	Odds.ratio	P-value	Benjamini	Bonferroni	rank
GO:0000041	transition metal ion transport	BP	BdivCowG	Bdiv_017520c	TGGT1_211480	1	15	1	TGGT1_211480,	6.7	108.96	174.5	0.00915187	0.0776915	0.558264	6
GO:0000295	adenine nucleotide transmembrane transporter activity	MF	BbigG	Bdiv_030000, Bdiv_038040c	TGGT1_248950, TGGT1_274060	2	8	2	TGGT1_248950,TGGT1_274060,	25	53.29	77.37	0.000579459	0.00769853	0.0538897	2
GO:0000408	EKC/KEOPS complex	CC	BbigSM	Bdiv_010340c	TGGT1_202310	1	1	1	TGGT1_202310,	100	163.43	inf	0.0061187	0.0289248	0.318173	12
GO:0000702	oxidized base lesion DNA N-glycosylase activity	MF	BbigG	Bdiv_001420c	TGGT1_305920	1	2	1	TGGT1_305920,	50	106.59	221.77	0.00936096	0.0458194	0.870569	17
GO:0000703	oxidized pyrimidine nucleobase lesion DNA N-glycosylase activity	MF	BbigG	Bdiv_001420c	TGGT1_305920	1	1	1	TGGT1_305920,	100	213.17	inf	0.00469101	0.0290842	0.436264	14
GO:0000724	double-strand break repair via homologous recombination	BP	BdivHumSM	Bdiv_030700c	TGGT1_216250	1	7	1	TGGT1_216250,	14.3	233.48	407.83	0.00427785	0.0293279	0.154003	8
GO:0000725	recombinational repair	BP	BdivHumSM	Bdiv_030700c	TGGT1_216250	1	7	1	TGGT1_216250,	14.3	233.48	407.83	0.00427785	0.0293279	0.154003	6
GO:0000785	chromatin	CC	BbovSM	Bdiv_005460c, Bdiv_033980	TGGT1_209910, TGGT1_239260	2	15	2	TGGT1_209910,TGGT1_239260,	13.3	28.42	35.66	0.00212997	0.0260922	0.104369	4
GO:0000786	nucleosome	CC	BbovSM	Bdiv_005460c, Bdiv_033980	TGGT1_209910, TGGT1_239260	2	10	2	TGGT1_209910,TGGT1_239260,	20	42.63	58	0.000925968	0.0220558	0.0453724	2
GO:0000793	condensed chromosome	CC	BdivHumSM	Bdiv_030700c	TGGT1_216250	1	8	1	TGGT1_216250,	12.5	204.29	349.5	0.00488798	0.0276985	0.0830956	4
GO:0000819	sister chromatid segregation	BP	BdivHumSM	Bdiv_030700c	TGGT1_216250	1	7	1	TGGT1_216250,	14.3	233.48	407.83	0.00427785	0.0293279	0.154003	7
GO:0001522	pseudouridine synthesis	BP	BdivCowG	Bdiv_015670	TGGT1_298980	1	22	1	TGGT1_298980,	4.5	74.29	116.17	0.0134036	0.0776915	0.817617	10
GO:0002083	4-hydroxybenzoate decaprenyltransferase activity	MF	BdivCowSM	Bdiv_018140c	TGGT1_259130	1	1	1	TGGT1_259130,	100	233.48	inf	0.00428309	0.0455565	0.501122	2
GO:0002094	polyprenyltransferase activity	MF	BdivCowSM	Bdiv_018140c	TGGT1_259130	1	1	1	TGGT1_259130,	100	233.48	inf	0.00428309	0.0455565	0.501122	3
GO:0003677	DNA binding	MF	BbovG	Bdiv_003390, Bdiv_005700c, Bdiv_038560c	TGGT1_293670, TGGT1_216730, TGGT1_227970	3	192	3	TGGT1_216730,TGGT1_227970,TGGT1_293670,	1.6	5.47	6.78	0.0156373	0.0635917	0.953875	15
GO:0003756	protein disulfide isomerase activity	MF	BbovC	Bdiv_021830	TGGT1_249270	1	8	1	TGGT1_249270,	12.5	68.1	87.27	0.0146012	0.0494196	0.642455	29
GO:0003785	actin monomer binding	MF	BbovG	Bdiv_003910c	TGGT1_293690	1	1	1	TGGT1_293690,	100	350.21	inf	0.00285539	0.0290298	0.174179	4
GO:0003938	IMP dehydrogenase activity	MF	BbigG	Bdiv_005510	TGGT1_233110	1	1	1	TGGT1_233110,	100	213.17	inf	0.00469101	0.0290842	0.436264	12
GO:0003951	NAD+ kinase activity	MF	BbigG	Bdiv_029940	TGGT1_244700	1	5	1	TGGT1_244700,	20	42.63	55.41	0.0232454	0.083147	1	26
GO:0004146	dihydrofolate reductase activity	MF	BdivCowSM	Bdiv_030660	TGGT1_249180	1	1	1	TGGT1_249180,	100	233.48	inf	0.00428309	0.0455565	0.501122	5
GO:0004305	ethanolamine kinase activity	MF	BdivHumMCtsv	Bdiv_020970	TGGT1_306540	1	3	1	TGGT1_306540,	33.3	1634.33	inf	0.00061187	0.00428309	0.00428309	1
GO:0004345	glucose-6-phosphate dehydrogenase activity	MF	BdivCowSM	Bdiv_019910	TGGT1_278830	1	2	1	TGGT1_278830,	50	116.74	244.05	0.00854871	0.0666799	1	15
GO:0004362	glutathione-disulfide reductase activity	MF	BbovMC	Bdiv_000950	TGGT1_309730	1	3	1	TGGT1_309730,	33.3	125.72	203.67	0.00793486	0.0679858	0.634788	20
GO:0004368	glycerol-3-phosphate dehydrogenase (quinone) activity	MF	BdivCowSM	Bdiv_040430c	TGGT1_263730	1	1	1	TGGT1_263730,	100	233.48	inf	0.00428309	0.0455565	0.501122	7
GO:0004372	glycine hydroxymethyltransferase activity	MF	BbovG	Bdiv_027330	TGGT1_234190	1	1	1	TGGT1_234190,	100	350.21	inf	0.00285539	0.0290298	0.174179	5
GO:0004385	guanylate kinase activity	MF	BbovC	Bdiv_004100c	TGGT1_242730	1	1	1	TGGT1_242730,	100	544.78	inf	0.00183561	0.0230574	0.0807669	5
GO:0004448	isocitrate dehydrogenase activity	MF	BbigG	Bdiv_034270c	TGGT1_266760	1	2	1	TGGT1_266760,	50	106.59	221.77	0.00936096	0.0458194	0.870569	18
GO:0004450	isocitrate dehydrogenase (NADP+) activity	MF	BbigG	Bdiv_034270c	TGGT1_266760	1	2	1	TGGT1_266760,	50	106.59	221.77	0.00936096	0.0458194	0.870569	16
GO:0004550	nucleoside diphosphate kinase activity	MF	BbovG	Bdiv_038180c	TGGT1_295350	1	3	1	TGGT1_295350,	33.3	116.74	187.96	0.00854349	0.0434294	0.521153	11
GO:0004576	oligosaccharyl transferase activity	MF	BdivCowC	Bdiv_013520c	TGGT1_224060	1	7	1	TGGT1_224060,	14.3	700.43	inf	0.0014277	0.00499694	0.00999388	2
GO:0004579	dolichyl-diphosphooligosaccharide-protein glycotransferase activity	MF	BdivCowC	Bdiv_013520c	TGGT1_224060	1	7	1	TGGT1_224060,	14.3	700.43	inf	0.0014277	0.00499694	0.00999388	1
GO:0004596	peptide alpha-N-acetyltransferase activity	MF	BbovC	Bdiv_034310c	TGGT1_289900	1	2	1	TGGT1_289900,	50	272.39	611.62	0.00366823	0.0230574	0.161402	8
GO:0004605	phosphatidate cytidylyltransferase activity	MF	BdivCowG	Bdiv_002810c	TGGT1_281980	1	3	1	TGGT1_281980,	33.3	544.78	1224.5	0.00183486	0.0810803	0.0899082	12
GO:0004743	pyruvate kinase activity	MF	BbovC	Bdiv_017200	TGGT1_299070	1	2	1	TGGT1_299070,	50	272.39	611.62	0.00366823	0.0230574	0.161402	9
GO:0004791	thioredoxin-disulfide reductase activity	MF	BbovMC	Bdiv_000950	TGGT1_309730	1	1	1	TGGT1_309730,	100	377.15	inf	0.00265144	0.0361008	0.212115	15
GO:0004799	thymidylate synthase activity	MF	BdivCowSM	Bdiv_030660	TGGT1_249180	1	1	1	TGGT1_249180,	100	233.48	inf	0.00428309	0.0455565	0.501122	9
GO:0004814	arginine-tRNA ligase activity	MF	BdivHumC	Bdiv_010630	TGGT1_210840	1	2	1	TGGT1_210840,	50	350.21	815.83	0.00285365	0.0247316	0.14839	10
GO:0004831	tyrosine-tRNA ligase activity	MF	BbigMC	Bdiv_010930c	TGGT1_251880	1	2	1	TGGT1_251880,	50	163.43	349.07	0.00610997	0.0794296	0.476577	17
GO:0005096	GTPase activator activity	MF	BbovMC	Bdiv_006130c, Bdiv_024650c	TGGT1_203910, TGGT1_273070	2	22	2	TGGT1_203910,TGGT1_273070,	9.1	34.29	44.27	0.00145512	0.0361008	0.11641	13
GO:0005227	calcium activated cation channel activity	MF	BbigMC	Bdiv_011550	TGGT1_238995	1	2	1	TGGT1_238995,	50	163.43	349.07	0.00610997	0.0794296	0.476577	18
GO:0005346	purine ribonucleotide transmembrane transporter activity	MF	BbigG	Bdiv_030000, Bdiv_038040c	TGGT1_248950, TGGT1_274060	2	8	2	TGGT1_248950,TGGT1_274060,	25	53.29	77.37	0.000579459	0.00769853	0.0538897	6
GO:0005347	ATP transmembrane transporter activity	MF	BbigG	Bdiv_030000, Bdiv_038040c	TGGT1_248950, TGGT1_274060	2	7	2	TGGT1_248950,TGGT1_274060,	28.6	60.91	92.86	0.000435838	0.00769853	0.040533	1
GO:0005381	iron ion transmembrane transporter activity	MF	BdivCowG	Bdiv_017520c	TGGT1_211480	1	11	1	TGGT1_211480,	9.1	148.58	244.5	0.00671685	0.0810803	0.329126	15
GO:0005488	binding	MF	BdivHumC	Bdiv_010630, Bdiv_012610c, Bdiv_013120c, Bdiv_020470c, Bdiv_021160, Bdiv_021640, Bdiv_039280c	TGGT1_210840, TGGT1_315860, TGGT1_312630, TGGT1_276110, TGGT1_220400, TGGT1_312050, TGGT1_242625	7	2288	7	TGGT1_210840,TGGT1_220400,TGGT1_242625,TGGT1_276110,TGGT1_312050,TGGT1_312630,TGGT1_315860,	0.3	2.14	inf	0.00479546	0.0356234	0.249364	11
GO:0005515	protein binding	MF	BbigG	Bdiv_005510, Bdiv_012630c, Bdiv_018750c, Bdiv_027200, Bdiv_027800, Bdiv_027870, Bdiv_028830c, Bdiv_035870	TGGT1_233110, TGGT1_318410, TGGT1_252210, TGGT1_271810, TGGT1_264640, TGGT1_251850, TGGT1_290840, TGGT1_248460	8	751	8	TGGT1_233110,TGGT1_248460,TGGT1_251850,TGGT1_252210,TGGT1_264640,TGGT1_271810,TGGT1_290840,TGGT1_318410,	1.1	2.27	2.97	0.0169109	0.0683787	1	23
GO:0005536	glucose binding	MF	BbigSM	Bdiv_007600	TGGT1_265450	1	1	1	TGGT1_265450,	100	163.43	inf	0.0061187	0.0650807	0.715888	29
GO:0005575	cellular component	CC	BbigSM	Bdiv_002900c, Bdiv_005170, Bdiv_005720c, Bdiv_007600, Bdiv_010340c, Bdiv_010420, Bdiv_015190, Bdiv_016230c, Bdiv_017060c, Bdiv_017140, Bdiv_017540, Bdiv_019030, Bdiv_021230, Bdiv_022710, Bdiv_024000c, Bdiv_024470c, Bdiv_024560c, Bdiv_024580, Bdiv_027900c, Bdiv_028900c, Bdiv_030780, Bdiv_033720, Bdiv_033910c, Bdiv_035090, Bdiv_035350c, Bdiv_038170	TGGT1_217890, TGGT1_237250, TGGT1_231130, TGGT1_265450, TGGT1_202310, TGGT1_213550, TGGT1_240860, TGGT1_227290, TGGT1_217160, TGGT1_260500, TGGT1_316270, TGGT1_211680, TGGT1_311400, TGGT1_289770, TGGT1_232040, TGGT1_288630, TGGT1_226410, TGGT1_232210, TGGT1_256980, TGGT1_310750, TGGT1_300140, TGGT1_311720, TGGT1_235660, TGGT1_289800, TGGT1_209950, TGGT1_280610	26	2867	26	TGGT1_202310,TGGT1_209950,TGGT1_211680,TGGT1_213550,TGGT1_217160,TGGT1_217890,TGGT1_226410,TGGT1_227290,TGGT1_231130,TGGT1_232040,TGGT1_232210,TGGT1_235660,TGGT1_237250,TGGT1_240860,TGGT1_256980,TGGT1_260500,TGGT1_265450,TGGT1_280610,TGGT1_288630,TGGT1_289770,TGGT1_289800,TGGT1_300140,TGGT1_310750,TGGT1_311400,TGGT1_311720,TGGT1_316270,	0.9	1.48	4.65	0.000858949	0.00558317	0.0446654	8
GO:0005623	obsolete cell	CC	BbigSM	Bdiv_002900c, Bdiv_007600, Bdiv_019030, Bdiv_035350c	TGGT1_217890, TGGT1_265450, TGGT1_211680, TGGT1_209950	4	44	4	TGGT1_209950,TGGT1_211680,TGGT1_217890,TGGT1_265450,	9.1	14.86	18.59	0.000130488	0.00135708	0.00678538	5
GO:0005623	obsolete cell	CC	BdivCowC	Bdiv_013520c	TGGT1_224060	1	44	1	TGGT1_224060,	2.3	111.43	inf	0.0089741	0.0179482	0.0179482	3
GO:0005672	transcription factor TFIIA complex	CC	BbigSM	Bdiv_024580	TGGT1_232210	1	2	1	TGGT1_232210,	50	81.72	168.0	0.0122012	0.0458246	0.634463	15
GO:0005694	chromosome	CC	BbovSM	Bdiv_005460c, Bdiv_033980	TGGT1_209910, TGGT1_239260	2	52	2	TGGT1_209910,TGGT1_239260,	3.8	8.2	9.2	0.0242138	0.0847484	1	26
GO:0005737	cytoplasm	CC	BbigSM	Bdiv_007600, Bdiv_010340c, Bdiv_017540, Bdiv_021230, Bdiv_022710, Bdiv_024560c, Bdiv_030780, Bdiv_033720, Bdiv_038170	TGGT1_265450, TGGT1_202310, TGGT1_316270, TGGT1_311400, TGGT1_289770, TGGT1_226410, TGGT1_300140, TGGT1_311720, TGGT1_280610	9	519	9	TGGT1_202310,TGGT1_226410,TGGT1_265450,TGGT1_280610,TGGT1_289770,TGGT1_300140,TGGT1_311400,TGGT1_311720,TGGT1_316270,	1.7	2.83	3.67	0.00289633	0.0167343	0.150609	9
GO:0005773	vacuole	CC	BbovC	Bdiv_010590	TGGT1_212310	1	7	1	TGGT1_212310,	14.3	77.83	101.83	0.0127865	0.0447528	0.358022	23
GO:0005774	vacuolar membrane	CC	BbovC	Bdiv_010590	TGGT1_212310	1	5	1	TGGT1_212310,	20	108.96	152.81	0.00914814	0.0431873	0.256148	20
GO:0005785	signal recognition particle receptor complex	CC	BbigSM	Bdiv_038170	TGGT1_280610	1	1	1	TGGT1_280610,	100	163.43	inf	0.0061187	0.0289248	0.318173	13
GO:0005789	endoplasmic reticulum membrane	CC	BbigSM	Bdiv_005170, Bdiv_017060c, Bdiv_028900c, Bdiv_035090, Bdiv_038170	TGGT1_237250, TGGT1_217160, TGGT1_310750, TGGT1_289800, TGGT1_280610	5	48	5	TGGT1_217160,TGGT1_237250,TGGT1_280610,TGGT1_289800,TGGT1_310750,	10.4	17.02	22.47	8.61958e-06	0.000184	0.000448218	2
GO:0005791	rough endoplasmic reticulum	CC	BbigSM	Bdiv_038170	TGGT1_280610	1	3	1	TGGT1_280610,	33.3	54.48	83.98	0.0182477	0.0558166	0.948882	20
GO:0005794	Golgi apparatus	CC	BbigMC	Bdiv_006490c, Bdiv_019640c	TGGT1_246550, TGGT1_290950	2	49	2	TGGT1_246550,TGGT1_290950,	4.1	13.34	15.85	0.00945635	0.0385528	0.501187	13
GO:0005798	Golgi-associated vesicle	CC	BbigMC	Bdiv_019640c	TGGT1_290950	1	13	1	TGGT1_290950,	7.7	25.14	29.02	0.0390966	0.0863384	1	27
GO:0005853	eukaryotic translation elongation factor 1 complex	CC	BbigSM	Bdiv_024560c, Bdiv_030780	TGGT1_226410, TGGT1_300140	2	3	2	TGGT1_226410,TGGT1_300140,	66.7	108.96	348.0	0.00010818	0.00135708	0.00562537	4
GO:0005905	clathrin-coated pit	CC	BbigMC	Bdiv_019640c	TGGT1_290950	1	2	1	TGGT1_290950,	50	163.43	349.07	0.00610997	0.0385528	0.323828	4
GO:0005968	Rab-protein geranylgeranyltransferase complex	CC	BbigSM	Bdiv_017540	TGGT1_316270	1	2	1	TGGT1_316270,	50	81.72	168.0	0.0122012	0.0458246	0.634463	16
GO:0006139	nucleobase-containing compound metabolic process	BP	BdivCowG	Bdiv_002810c, Bdiv_015670	TGGT1_281980, TGGT1_298980	2	537	2	TGGT1_281980,TGGT1_298980,	0.4	6.09	16.32	0.0333128	0.09908	1	27
GO:0006163	purine nucleotide metabolic process	BP	BbovC	Bdiv_004100c, Bdiv_017200	TGGT1_242730, TGGT1_299070	2	42	2	TGGT1_242730,TGGT1_299070,	4.8	25.94	34.67	0.00248279	0.0296094	0.216003	18
GO:0006183	GTP biosynthetic process	BP	BbovG	Bdiv_038180c	TGGT1_295350	1	3	1	TGGT1_295350,	33.3	116.74	187.96	0.00854349	0.0701295	1	22
GO:0006220	pyrimidine nucleotide metabolic process	BP	BdivCowG	Bdiv_002810c	TGGT1_281980	1	11	1	TGGT1_281980,	9.1	148.58	244.5	0.00671685	0.0776915	0.409728	5
GO:0006221	pyrimidine nucleotide biosynthetic process	BP	BdivCowG	Bdiv_002810c	TGGT1_281980	1	11	1	TGGT1_281980,	9.1	148.58	244.5	0.00671685	0.0776915	0.409728	4
GO:0006228	UTP biosynthetic process	BP	BbovG	Bdiv_038180c	TGGT1_295350	1	3	1	TGGT1_295350,	33.3	116.74	187.96	0.00854349	0.0701295	1	23
GO:0006231	dTMP biosynthetic process	BP	BdivCowSM	Bdiv_030660	TGGT1_249180	1	1	1	TGGT1_249180,	100	233.48	inf	0.00428309	0.0730547	0.569651	18
GO:0006285	base-excision repair, AP site formation	BP	BbigG	Bdiv_001420c	TGGT1_305920	1	1	1	TGGT1_305920,	100	213.17	inf	0.00469101	0.0949469	0.666123	28
GO:0006302	double-strand break repair	BP	BdivHumSM	Bdiv_030700c	TGGT1_216250	1	10	1	TGGT1_216250,	10	163.43	271.72	0.00610748	0.0314099	0.219869	10
GO:0006310	DNA recombination	BP	BdivHumSM	Bdiv_030700c	TGGT1_216250	1	36	1	TGGT1_216250,	2.8	45.4	69.5	0.0218704	0.0787335	0.787335	17
GO:0006420	arginyl-tRNA aminoacylation	BP	BdivHumC	Bdiv_010630	TGGT1_210840	1	2	1	TGGT1_210840,	50	350.21	815.83	0.00285365	0.0388096	0.194048	12
GO:0006545	glycine biosynthetic process	BP	BbovG	Bdiv_027330	TGGT1_234190	1	2	1	TGGT1_234190,	50	175.11	376.0	0.00570322	0.0701295	0.895405	21
GO:0006545	glycine biosynthetic process	BP	BdivCowSM	Bdiv_030660	TGGT1_249180	1	2	1	TGGT1_249180,	50	116.74	244.05	0.00854871	0.0730547	1	25
GO:0006644	phospholipid metabolic process	BP	BdivCowG	Bdiv_002810c	TGGT1_281980	1	46	1	TGGT1_281980,	2.2	35.53	53.94	0.0278884	0.0945108	1	25
GO:0006650	glycerophospholipid metabolic process	BP	BdivCowG	Bdiv_002810c	TGGT1_281980	1	38	1	TGGT1_281980,	2.6	43.01	65.72	0.023076	0.0936014	1	20
GO:0006725	cellular aromatic compound metabolic process	BP	BdivCowG	Bdiv_002810c, Bdiv_015670	TGGT1_281980, TGGT1_298980	2	560	2	TGGT1_281980,TGGT1_298980,	0.4	5.84	15.56	0.036108	0.09908	1	28
GO:0006741	NADP biosynthetic process	BP	BbigG	Bdiv_029940	TGGT1_244700	1	1	1	TGGT1_244700,	100	213.17	inf	0.00469101	0.0949469	0.666123	29
GO:0006811	ion transport	BP	BbovSM	Bdiv_002780c, Bdiv_008390c, Bdiv_018420c, Bdiv_040320	TGGT1_262710, TGGT1_254370, TGGT1_225530, TGGT1_204370	4	102	4	TGGT1_204370,TGGT1_225530,TGGT1_254370,TGGT1_262710,	3.9	8.36	10.27	0.0011533	0.0542051	0.10841	15
GO:0006820	anion transport	BP	BbovSM	Bdiv_008390c, Bdiv_040320	TGGT1_254370, TGGT1_204370	2	19	2	TGGT1_204370,TGGT1_254370,	10.5	22.44	27.24	0.00342946	0.0799936	0.32237	16
GO:0006826	iron ion transport	BP	BdivCowG	Bdiv_017520c	TGGT1_211480	1	10	1	TGGT1_211480,	10	163.43	271.72	0.00610748	0.0776915	0.372556	3
GO:0006848	pyruvate transport	BP	BbovSM	Bdiv_040320	TGGT1_204370	1	2	1	TGGT1_204370,	50	106.59	221.77	0.00936096	0.0799936	0.87993	19
GO:0006850	mitochondrial pyruvate transmembrane transport	BP	BbovSM	Bdiv_040320	TGGT1_204370	1	2	1	TGGT1_204370,	50	106.59	221.77	0.00936096	0.0799936	0.87993	20
GO:0007015	actin filament organization	BP	BdivHumC	Bdiv_021160	TGGT1_220400	1	1	1	TGGT1_220400,	100	700.43	inf	0.0014277	0.0242709	0.0970834	9
GO:0007049	cell cycle	BP	BdivHumSM	Bdiv_030700c	TGGT1_216250	1	25	1	TGGT1_216250,	4	65.37	101.58	0.015222	0.0608879	0.547991	16
GO:0007059	chromosome segregation	BP	BdivHumSM	Bdiv_030700c	TGGT1_216250	1	8	1	TGGT1_216250,	12.5	204.29	349.5	0.00488798	0.0293279	0.175967	9
GO:0007062	sister chromatid cohesion	BP	BdivHumSM	Bdiv_030700c	TGGT1_216250	1	1	1	TGGT1_216250,	100	1634.33	inf	0.00061187	0.0220273	0.0220273	3
GO:0008047	enzyme activator activity	MF	BbovMC	Bdiv_006130c, Bdiv_024650c	TGGT1_203910, TGGT1_273070	2	30	2	TGGT1_203910,TGGT1_273070,	6.7	25.14	31.57	0.00270756	0.0361008	0.216605	17
GO:0008154	actin polymerization or depolymerization	BP	BdivHumC	Bdiv_021160	TGGT1_220400	1	1	1	TGGT1_220400,	100	700.43	inf	0.0014277	0.0242709	0.0970834	8
GO:0008168	methyltransferase activity	MF	BbovG	Bdiv_003360, Bdiv_013370, Bdiv_027330	TGGT1_313980, TGGT1_215510, TGGT1_234190	3	125	3	TGGT1_215510,TGGT1_234190,TGGT1_313980,	2.4	8.41	10.66	0.00479379	0.0339736	0.292421	8
GO:0008324	cation transmembrane transporter activity	MF	BbovC	Bdiv_010590, Bdiv_011690	TGGT1_212310, TGGT1_259010	2	94	2	TGGT1_212310,TGGT1_259010,	2.1	11.59	14.91	0.0119939	0.0479755	0.527731	27
GO:0008374	O-acyltransferase activity	MF	BbigSM	Bdiv_015190, Bdiv_027900c	TGGT1_240860, TGGT1_256980	2	17	2	TGGT1_240860,TGGT1_256980,	11.8	19.23	23.13	0.00464966	0.0650807	0.54401	24
GO:0008509	anion transmembrane transporter activity	MF	BbigG	Bdiv_030000, Bdiv_038040c	TGGT1_248950, TGGT1_274060	2	22	2	TGGT1_248950,TGGT1_274060,	9.1	19.38	23.14	0.00459335	0.0290842	0.427181	10
GO:0008514	organic anion transmembrane transporter activity	MF	BbigG	Bdiv_030000, Bdiv_038040c	TGGT1_248950, TGGT1_274060	2	8	2	TGGT1_248950,TGGT1_274060,	25	53.29	77.37	0.000579459	0.00769853	0.0538897	7
GO:0008654	phospholipid biosynthetic process	BP	BdivCowG	Bdiv_002810c	TGGT1_281980	1	29	1	TGGT1_281980,	3.4	56.36	87.0	0.0176431	0.0896856	1	19
GO:0008940	nitrate reductase activity	MF	BdivHumC	Bdiv_020470c	TGGT1_276110	1	1	1	TGGT1_276110,	100	700.43	inf	0.0014277	0.0148481	0.0742403	4
GO:0009148	pyrimidine nucleoside triphosphate biosynthetic process	BP	BbovG	Bdiv_038180c	TGGT1_295350	1	4	1	TGGT1_295350,	25	87.55	125.28	0.0113762	0.0701295	1	27
GO:0009157	deoxyribonucleoside monophosphate biosynthetic process	BP	BdivCowSM	Bdiv_030660	TGGT1_249180	1	2	1	TGGT1_249180,	50	116.74	244.05	0.00854871	0.0730547	1	23
GO:0009162	deoxyribonucleoside monophosphate metabolic process	BP	BdivCowSM	Bdiv_030660	TGGT1_249180	1	2	1	TGGT1_249180,	50	116.74	244.05	0.00854871	0.0730547	1	22
GO:0009165	nucleotide biosynthetic process	BP	BdivCowG	Bdiv_002810c	TGGT1_281980	1	41	1	TGGT1_281980,	2.4	39.86	60.75	0.0248825	0.0936014	1	23
GO:0009176	pyrimidine deoxyribonucleoside monophosphate metabolic process	BP	BdivCowSM	Bdiv_030660	TGGT1_249180	1	2	1	TGGT1_249180,	50	116.74	244.05	0.00854871	0.0730547	1	21
GO:0009177	pyrimidine deoxyribonucleoside monophosphate biosynthetic process	BP	BdivCowSM	Bdiv_030660	TGGT1_249180	1	2	1	TGGT1_249180,	50	116.74	244.05	0.00854871	0.0730547	1	24
GO:0009265	2'-deoxyribonucleotide biosynthetic process	BP	BdivCowSM	Bdiv_030660	TGGT1_249180	1	3	1	TGGT1_249180,	33.3	77.83	122.0	0.0127969	0.0730547	1	29
GO:0009394	2'-deoxyribonucleotide metabolic process	BP	BdivCowSM	Bdiv_030660	TGGT1_249180	1	3	1	TGGT1_249180,	33.3	77.83	122.0	0.0127969	0.0730547	1	28
GO:0009451	RNA modification	BP	BdivCowG	Bdiv_015670	TGGT1_298980	1	54	1	TGGT1_298980,	1.9	30.27	45.73	0.032685	0.09908	1	26
GO:0009636	response to toxic substance	BP	BbovMC	Bdiv_037500	TGGT1_263240	1	1	1	TGGT1_263240,	100	377.15	inf	0.00265144	0.0192229	0.153783	8
GO:0009703	nitrate reductase (NADH) activity	MF	BdivHumC	Bdiv_020470c	TGGT1_276110	1	1	1	TGGT1_276110,	100	700.43	inf	0.0014277	0.0148481	0.0742403	5
GO:0009982	pseudouridine synthase activity	MF	BdivCowG	Bdiv_015670	TGGT1_298980	1	19	1	TGGT1_298980,	5.3	86.02	135.61	0.0115829	0.0810803	0.567562	18
GO:0010035	response to inorganic substance	BP	BbovMC	Bdiv_037500	TGGT1_263240	1	2	1	TGGT1_263240,	50	188.58	407.42	0.00529639	0.0255992	0.30719	12
GO:0010038	response to metal ion	BP	BbovMC	Bdiv_037500	TGGT1_263240	1	2	1	TGGT1_263240,	50	188.58	407.42	0.00529639	0.0255992	0.30719	11
GO:0012505	endomembrane system	CC	BbigMC	Bdiv_006490c, Bdiv_019640c, Bdiv_030500	TGGT1_246550, TGGT1_290950, TGGT1_310100	3	132	3	TGGT1_246550,TGGT1_290950,TGGT1_310100,	2.3	7.43	9.22	0.00684612	0.0385528	0.362844	5
GO:0012505	endomembrane system	CC	BbigSM	Bdiv_005170, Bdiv_017060c, Bdiv_022710, Bdiv_028900c, Bdiv_033720, Bdiv_035090, Bdiv_038170	TGGT1_237250, TGGT1_217160, TGGT1_289770, TGGT1_310750, TGGT1_311720, TGGT1_289800, TGGT1_280610	7	132	7	TGGT1_217160,TGGT1_237250,TGGT1_280610,TGGT1_289770,TGGT1_289800,TGGT1_310750,TGGT1_311720,	5.3	8.67	11.56	1.06154e-05	0.000184	0.000552001	3
GO:0012510	trans-Golgi network transport vesicle membrane	CC	BbigMC	Bdiv_019640c	TGGT1_290950	1	3	1	TGGT1_290950,	33.3	108.96	174.5	0.00915187	0.0385528	0.485049	6
GO:0015037	peptide disulfide oxidoreductase activity	MF	BbovMC	Bdiv_000950	TGGT1_309730	1	3	1	TGGT1_309730,	33.3	125.72	203.67	0.00793486	0.0679858	0.634788	19
GO:0015038	glutathione disulfide oxidoreductase activity	MF	BbovMC	Bdiv_000950	TGGT1_309730	1	3	1	TGGT1_309730,	33.3	125.72	203.67	0.00793486	0.0679858	0.634788	21
GO:0015077	monovalent inorganic cation transmembrane transporter activity	MF	BbovC	Bdiv_010590, Bdiv_011690	TGGT1_212310, TGGT1_259010	2	48	2	TGGT1_212310,TGGT1_259010,	4.2	22.7	30.11	0.00323416	0.0230574	0.142303	7
GO:0015078	proton transmembrane transporter activity	MF	BbovC	Bdiv_010590, Bdiv_011690	TGGT1_212310, TGGT1_259010	2	37	2	TGGT1_212310,TGGT1_259010,	5.4	29.45	39.67	0.00192967	0.0230574	0.0849055	6
GO:0015093	ferrous iron transmembrane transporter activity	MF	BdivCowG	Bdiv_017520c	TGGT1_211480	1	10	1	TGGT1_211480,	10	163.43	271.72	0.00610748	0.0810803	0.299266	14
GO:0015097	mercury ion transmembrane transporter activity	MF	BbovMC	Bdiv_037500	TGGT1_263240	1	1	1	TGGT1_263240,	100	377.15	inf	0.00265144	0.0361008	0.212115	16
GO:0015215	nucleotide transmembrane transporter activity	MF	BbigG	Bdiv_030000, Bdiv_038040c	TGGT1_248950, TGGT1_274060	2	8	2	TGGT1_248950,TGGT1_274060,	25	53.29	77.37	0.000579459	0.00769853	0.0538897	5
GO:0015216	purine nucleotide transmembrane transporter activity	MF	BbigG	Bdiv_030000, Bdiv_038040c	TGGT1_248950, TGGT1_274060	2	8	2	TGGT1_248950,TGGT1_274060,	25	53.29	77.37	0.000579459	0.00769853	0.0538897	4
GO:0015269	calcium-activated potassium channel activity	MF	BbigMC	Bdiv_011550	TGGT1_238995	1	2	1	TGGT1_238995,	50	163.43	349.07	0.00610997	0.0794296	0.476577	19
GO:0015605	organophosphate ester transmembrane transporter activity	MF	BbigG	Bdiv_030000, Bdiv_038040c	TGGT1_248950, TGGT1_274060	2	8	2	TGGT1_248950,TGGT1_274060,	25	53.29	77.37	0.000579459	0.00769853	0.0538897	3
GO:0015672	monovalent inorganic cation transport	BP	BbovC	Bdiv_010590, Bdiv_011690	TGGT1_212310, TGGT1_259010	2	36	2	TGGT1_212310,TGGT1_259010,	5.6	30.27	40.84	0.0018271	0.026493	0.158958	17
GO:0015694	mercury ion transport	BP	BbovMC	Bdiv_037500	TGGT1_263240	1	1	1	TGGT1_263240,	100	377.15	inf	0.00265144	0.0192229	0.153783	7
GO:0015711	organic anion transport	BP	BbovSM	Bdiv_008390c, Bdiv_040320	TGGT1_254370, TGGT1_204370	2	9	2	TGGT1_204370,TGGT1_254370,	22.2	47.37	66.3	0.000742894	0.0542051	0.069832	14
GO:0015718	monocarboxylic acid transport	BP	BbovSM	Bdiv_040320	TGGT1_204370	1	2	1	TGGT1_204370,	50	106.59	221.77	0.00936096	0.0799936	0.87993	23
GO:0015849	organic acid transport	BP	BbovSM	Bdiv_040320	TGGT1_204370	1	2	1	TGGT1_204370,	50	106.59	221.77	0.00936096	0.0799936	0.87993	21
GO:0015932	nucleobase-containing compound transmembrane transporter activity	MF	BbigG	Bdiv_030000, Bdiv_038040c	TGGT1_248950, TGGT1_274060	2	16	2	TGGT1_248950,TGGT1_274060,	12.5	26.65	33.1	0.00242732	0.0250823	0.225741	8
GO:0016024	CDP-diacylglycerol biosynthetic process	BP	BdivCowG	Bdiv_002810c	TGGT1_281980	1	1	1	TGGT1_281980,	100	1634.33	inf	0.00061187	0.018662	0.0373241	1
GO:0016114	terpenoid biosynthetic process	BP	BbovG	Bdiv_004850	TGGT1_262430	1	4	1	TGGT1_262430,	25	87.55	125.28	0.0113762	0.0701295	1	28
GO:0016209	antioxidant activity	MF	BbigSM	Bdiv_002900c, Bdiv_019030	TGGT1_217890, TGGT1_211680	2	17	2	TGGT1_211680,TGGT1_217890,	11.8	19.23	23.13	0.00464966	0.0650807	0.54401	25
GO:0016226	iron-sulfur cluster assembly	BP	BbovMC	Bdiv_002160	TGGT1_280730	1	9	1	TGGT1_280730,	11.1	41.91	50.85	0.0236305	0.0856606	1	28
GO:0016409	palmitoyltransferase activity	MF	BdivHumSM	Bdiv_003260	TGGT1_301370	1	20	1	TGGT1_301370,	5	81.72	128.45	0.01219	0.0487601	0.195041	15
GO:0016417	S-acyltransferase activity	MF	BdivHumSM	Bdiv_003260	TGGT1_301370	1	18	1	TGGT1_301370,	5.6	90.8	143.62	0.0109755	0.0487601	0.175608	14
GO:0016469	proton-transporting two-sector ATPase complex	CC	BbovC	Bdiv_010590, Bdiv_011690	TGGT1_212310, TGGT1_259010	2	22	2	TGGT1_212310,TGGT1_259010,	9.1	49.53	69.63	0.000678941	0.00475259	0.0190104	4
GO:0016491	oxidoreductase activity	MF	BdivCowSM	Bdiv_014630, Bdiv_019910, Bdiv_030660, Bdiv_039610c, Bdiv_040430c	TGGT1_210787, TGGT1_278830, TGGT1_249180, TGGT1_285240, TGGT1_263730	5	222	5	TGGT1_210787,TGGT1_249180,TGGT1_263730,TGGT1_278830,TGGT1_285240,	2.3	5.26	6.72	0.00204041	0.0455565	0.238727	1
GO:0016614	oxidoreductase activity, acting on CH-OH group of donors	MF	BbigG	Bdiv_005510, Bdiv_034270c	TGGT1_233110, TGGT1_266760	2	50	2	TGGT1_233110,TGGT1_266760,	4	8.53	9.59	0.0224965	0.083147	1	24
GO:0016616	oxidoreductase activity, acting on the CH-OH group of donors, NAD or NADP as acceptor	MF	BbigG	Bdiv_005510, Bdiv_034270c	TGGT1_233110, TGGT1_266760	2	40	2	TGGT1_233110,TGGT1_266760,	5	10.66	12.14	0.0147361	0.0622937	1	22
GO:0016661	oxidoreductase activity, acting on other nitrogenous compounds as donors	MF	BdivHumC	Bdiv_020470c	TGGT1_276110	1	1	1	TGGT1_276110,	100	700.43	inf	0.0014277	0.0148481	0.0742403	3
GO:0016701	oxidoreductase activity, acting on single donors with incorporation of molecular oxygen	MF	BbigG	Bdiv_005510	TGGT1_233110	1	2	1	TGGT1_233110,	50	106.59	221.77	0.00936096	0.0458194	0.870569	19
GO:0016703	oxidoreductase activity, acting on single donors with incorporation of molecular oxygen, incorporation of one atom of oxygen (internal monooxygenases or internal mixed function oxidases)	MF	BbigG	Bdiv_005510	TGGT1_233110	1	1	1	TGGT1_233110,	100	213.17	inf	0.00469101	0.0290842	0.436264	15
GO:0016725	oxidoreductase activity, acting on CH or CH2 groups	MF	BbovG	Bdiv_004850	TGGT1_262430	1	4	1	TGGT1_262430,	25	87.55	125.28	0.0113762	0.0533807	0.693949	13
GO:0016740	transferase activity	MF	BbovG	Bdiv_003360, Bdiv_013370, Bdiv_024130, Bdiv_027330, Bdiv_033730, Bdiv_033930c, Bdiv_038180c	TGGT1_313980, TGGT1_215510, TGGT1_224900, TGGT1_234190, TGGT1_263070, TGGT1_213690, TGGT1_295350	7	806	7	TGGT1_213690,TGGT1_215510,TGGT1_224900,TGGT1_234190,TGGT1_263070,TGGT1_295350,TGGT1_313980,	0.9	3.04	5.12	0.0037386	0.0325792	0.228054	7
GO:0016741	transferase activity, transferring one-carbon groups	MF	BbovG	Bdiv_003360, Bdiv_013370, Bdiv_027330	TGGT1_313980, TGGT1_215510, TGGT1_234190	3	127	3	TGGT1_215510,TGGT1_234190,TGGT1_313980,	2.4	8.27	10.48	0.0050125	0.0339736	0.305762	9
GO:0016742	hydroxymethyl-, formyl- and related transferase activity	MF	BbovG	Bdiv_027330	TGGT1_234190	1	3	1	TGGT1_234190,	33.3	116.74	187.96	0.00854349	0.0434294	0.521153	12
GO:0016746	transferase activity, transferring acyl groups	MF	BbigSM	Bdiv_010340c, Bdiv_010420, Bdiv_015190, Bdiv_027900c	TGGT1_202310, TGGT1_213550, TGGT1_240860, TGGT1_256980	4	116	4	TGGT1_202310,TGGT1_213550,TGGT1_240860,TGGT1_256980,	3.4	5.64	6.54	0.00506872	0.0650807	0.59304	26
GO:0016747	transferase activity, transferring acyl groups other than amino-acyl groups	MF	BbigSM	Bdiv_010340c, Bdiv_010420, Bdiv_015190, Bdiv_027900c	TGGT1_202310, TGGT1_213550, TGGT1_240860, TGGT1_256980	4	109	4	TGGT1_202310,TGGT1_213550,TGGT1_240860,TGGT1_256980,	3.7	6	6.99	0.00405698	0.0650807	0.474666	22
GO:0016757	transferase activity, transferring glycosyl groups	MF	BdivCowC	Bdiv_013520c	TGGT1_224060	1	62	1	TGGT1_224060,	1.6	79.08	inf	0.0126453	0.0221293	0.0885172	5
GO:0016758	transferase activity, transferring hexosyl groups	MF	BdivCowC	Bdiv_013520c	TGGT1_224060	1	43	1	TGGT1_224060,	2.3	114.02	inf	0.00877014	0.0204637	0.061391	4
GO:0016765	transferase activity, transferring alkyl or aryl (other than methyl) groups	MF	BbigSM	Bdiv_017540, Bdiv_030780	TGGT1_316270, TGGT1_300140	2	19	2	TGGT1_300140,TGGT1_316270,	10.5	17.2	20.4	0.00580204	0.0650807	0.678839	27
GO:0016776	phosphotransferase activity, phosphate group as acceptor	MF	BbovG	Bdiv_024130, Bdiv_038180c	TGGT1_224900, TGGT1_295350	2	25	2	TGGT1_224900,TGGT1_295350,	8	28.02	35.26	0.00218801	0.0290298	0.133468	2
GO:0016799	hydrolase activity, hydrolyzing N-glycosyl compounds	MF	BbigG	Bdiv_001420c	TGGT1_305920	1	3	1	TGGT1_305920,	33.3	71.06	110.86	0.0140099	0.0620441	1	21
GO:0016860	intramolecular oxidoreductase activity	MF	BbigSM	Bdiv_019030, Bdiv_038950c	TGGT1_211680, TGGT1_239310	2	16	2	TGGT1_211680,TGGT1_239310,	12.5	20.43	24.79	0.00411825	0.0650807	0.481836	23
GO:0016864	intramolecular oxidoreductase activity, transposing S-S bonds	MF	BbovC	Bdiv_021830	TGGT1_249270	1	8	1	TGGT1_249270,	12.5	68.1	87.27	0.0146012	0.0494196	0.642455	28
GO:0016901	oxidoreductase activity, acting on the CH-OH group of donors, quinone or similar compound as acceptor	MF	BdivCowSM	Bdiv_040430c	TGGT1_263730	1	2	1	TGGT1_263730,	50	116.74	244.05	0.00854871	0.0666799	1	13
GO:0017057	6-phosphogluconolactonase activity	MF	BdivCowSM	Bdiv_019910	TGGT1_278830	1	1	1	TGGT1_278830,	100	233.48	inf	0.00428309	0.0455565	0.501122	10
GO:0018580	nitronate monooxygenase activity	MF	BbigG	Bdiv_005510	TGGT1_233110	1	1	1	TGGT1_233110,	100	213.17	inf	0.00469101	0.0290842	0.436264	13
GO:0018995	host cellular component	CC	BbovSM	Bdiv_016330, Bdiv_033980	TGGT1_229010, TGGT1_239260	2	35	2	TGGT1_229010,TGGT1_239260,	5.7	12.18	13.99	0.0114018	0.0528067	0.558686	6
GO:0019104	DNA N-glycosylase activity	MF	BbigG	Bdiv_001420c	TGGT1_305920	1	3	1	TGGT1_305920,	33.3	71.06	110.86	0.0140099	0.0620441	1	20
GO:0019166	trans-2-enoyl-CoA reductase (NADPH) activity	MF	BdivCowSM	Bdiv_039610c	TGGT1_285240	1	2	1	TGGT1_285240,	50	116.74	244.05	0.00854871	0.0666799	1	12
GO:0019205	nucleobase-containing compound kinase activity	MF	BbovG	Bdiv_024130, Bdiv_038180c	TGGT1_224900, TGGT1_295350	2	17	2	TGGT1_224900,TGGT1_295350,	11.8	41.2	54.16	0.00100493	0.0290298	0.0613009	1
GO:0019264	glycine biosynthetic process from serine	BP	BbovG	Bdiv_027330	TGGT1_234190	1	1	1	TGGT1_234190,	100	350.21	inf	0.00285539	0.0701295	0.448297	16
GO:0019692	deoxyribose phosphate metabolic process	BP	BdivCowSM	Bdiv_030660	TGGT1_249180	1	3	1	TGGT1_249180,	33.3	77.83	122.0	0.0127969	0.0730547	1	27
GO:0019706	protein-cysteine S-palmitoyltransferase activity	MF	BdivHumSM	Bdiv_003260	TGGT1_301370	1	12	1	TGGT1_301370,	8.3	136.19	222.23	0.00732598	0.0487601	0.117216	12
GO:0019707	protein-cysteine S-acyltransferase activity	MF	BdivHumSM	Bdiv_003260	TGGT1_301370	1	12	1	TGGT1_301370,	8.3	136.19	222.23	0.00732598	0.0487601	0.117216	13
GO:0019725	cellular homeostasis	BP	BbigSM	Bdiv_002900c, Bdiv_007600, Bdiv_019030, Bdiv_035350c	TGGT1_217890, TGGT1_265450, TGGT1_211680, TGGT1_209950	4	46	4	TGGT1_209950,TGGT1_211680,TGGT1_217890,TGGT1_265450,	8.7	14.21	17.7	0.00015553	0.0215679	0.028773	10
GO:0019725	cellular homeostasis	BP	BdivCowC	Bdiv_013520c	TGGT1_224060	1	46	1	TGGT1_224060,	2.2	106.59	inf	0.00938201	0.0289109	0.0844381	7
GO:0019900	kinase binding	MF	BbovC	Bdiv_010580c	TGGT1_267580	1	6	1	TGGT1_267580,	16.7	90.8	122.22	0.0109688	0.0479755	0.482628	25
GO:0019901	protein kinase binding	MF	BbovC	Bdiv_010580c	TGGT1_267580	1	6	1	TGGT1_267580,	16.7	90.8	122.22	0.0109688	0.0479755	0.482628	24
GO:0020037	heme binding	MF	BdivHumC	Bdiv_020470c	TGGT1_276110	1	12	1	TGGT1_276110,	8.3	58.37	74.02	0.0170174	0.0983229	0.884906	20
GO:0020039	pellicle	CC	BbovSM	Bdiv_004940c, Bdiv_016330	TGGT1_275670, TGGT1_229010	2	38	2	TGGT1_229010,TGGT1_275670,	5.3	11.22	12.81	0.013357	0.0528067	0.654495	11
GO:0022402	cell cycle process	BP	BdivHumSM	Bdiv_030700c	TGGT1_216250	1	13	1	TGGT1_216250,	7.7	125.72	203.67	0.00793486	0.0357069	0.285655	11
GO:0022411	cellular component disassembly	BP	BdivHumC	Bdiv_021160	TGGT1_220400	1	8	1	TGGT1_220400,	12.5	87.55	116.4	0.0113727	0.0703043	0.773347	16
GO:0022839	ion gated channel activity	MF	BbigMC	Bdiv_011550	TGGT1_238995	1	2	1	TGGT1_238995,	50	163.43	349.07	0.00610997	0.0794296	0.476577	20
GO:0022890	inorganic cation transmembrane transporter activity	MF	BbovC	Bdiv_010590, Bdiv_011690	TGGT1_212310, TGGT1_259010	2	92	2	TGGT1_212310,TGGT1_259010,	2.2	11.84	15.25	0.0115082	0.0479755	0.506362	26
GO:0030001	metal ion transport	BP	BbovSM	Bdiv_002780c, Bdiv_018420c	TGGT1_262710, TGGT1_225530	2	39	2	TGGT1_225530,TGGT1_262710,	5.1	10.93	12.47	0.0140391	0.0875989	1	29
GO:0030001	metal ion transport	BP	BdivCowG	Bdiv_017520c	TGGT1_211480	1	39	1	TGGT1_211480,	2.6	41.91	63.97	0.0236784	0.0936014	1	21
GO:0030029	actin filament-based process	BP	BdivHumC	Bdiv_021160	TGGT1_220400	1	5	1	TGGT1_220400,	20	140.09	203.83	0.00712103	0.0691757	0.48423	14
GO:0030036	actin cytoskeleton organization	BP	BdivHumC	Bdiv_021160	TGGT1_220400	1	5	1	TGGT1_220400,	20	140.09	203.83	0.00712103	0.0691757	0.48423	13
GO:0030042	actin filament depolymerization	BP	BdivHumC	Bdiv_021160	TGGT1_220400	1	1	1	TGGT1_220400,	100	700.43	inf	0.0014277	0.0242709	0.0970834	6
GO:0030048	actin filament-based movement	BP	BbovG	Bdiv_003910c	TGGT1_293690	1	1	1	TGGT1_293690,	100	350.21	inf	0.00285539	0.0701295	0.448297	19
GO:0030118	clathrin coat	CC	BbigMC	Bdiv_019640c	TGGT1_290950	1	11	1	TGGT1_290950,	9.1	29.72	34.84	0.0331761	0.0863384	1	23
GO:0030120	vesicle coat	CC	BbigMC	Bdiv_019640c	TGGT1_290950	1	13	1	TGGT1_290950,	7.7	25.14	29.02	0.0390966	0.0863384	1	29
GO:0030125	clathrin vesicle coat	CC	BbigMC	Bdiv_019640c	TGGT1_290950	1	3	1	TGGT1_290950,	33.3	108.96	174.5	0.00915187	0.0385528	0.485049	10
GO:0030130	clathrin coat of trans-Golgi network vesicle	CC	BbigMC	Bdiv_019640c	TGGT1_290950	1	3	1	TGGT1_290950,	33.3	108.96	174.5	0.00915187	0.0385528	0.485049	7
GO:0030132	clathrin coat of coated pit	CC	BbigMC	Bdiv_019640c	TGGT1_290950	1	2	1	TGGT1_290950,	50	163.43	349.07	0.00610997	0.0385528	0.323828	2
GO:0030133	transport vesicle	CC	BbigMC	Bdiv_019640c	TGGT1_290950	1	8	1	TGGT1_290950,	12.5	40.86	49.81	0.0242315	0.0802667	1	22
GO:0030135	coated vesicle	CC	BbigMC	Bdiv_019640c	TGGT1_290950	1	13	1	TGGT1_290950,	7.7	25.14	29.02	0.0390966	0.0863384	1	28
GO:0030136	clathrin-coated vesicle	CC	BbigMC	Bdiv_019640c	TGGT1_290950	1	3	1	TGGT1_290950,	33.3	108.96	174.5	0.00915187	0.0385528	0.485049	9
GO:0030140	trans-Golgi network transport vesicle	CC	BbigMC	Bdiv_019640c	TGGT1_290950	1	3	1	TGGT1_290950,	33.3	108.96	174.5	0.00915187	0.0385528	0.485049	11
GO:0030234	enzyme regulator activity	MF	BbovMC	Bdiv_006130c, Bdiv_024650c	TGGT1_203910, TGGT1_273070	2	57	2	TGGT1_203910,TGGT1_273070,	3.5	13.23	15.98	0.00954092	0.0679858	0.763274	23
GO:0030276	clathrin binding	MF	BbigMC	Bdiv_019640c	TGGT1_290950	1	2	1	TGGT1_290950,	50	163.43	349.07	0.00610997	0.0794296	0.476577	21
GO:0030658	transport vesicle membrane	CC	BbigMC	Bdiv_019640c	TGGT1_290950	1	7	1	TGGT1_290950,	14.3	46.7	58.12	0.0212328	0.0750225	1	14
GO:0030659	cytoplasmic vesicle membrane	CC	BbigMC	Bdiv_019640c	TGGT1_290950	1	13	1	TGGT1_290950,	7.7	25.14	29.02	0.0390966	0.0863384	1	25
GO:0030660	Golgi-associated vesicle membrane	CC	BbigMC	Bdiv_019640c	TGGT1_290950	1	13	1	TGGT1_290950,	7.7	25.14	29.02	0.0390966	0.0863384	1	26
GO:0030662	coated vesicle membrane	CC	BbigMC	Bdiv_019640c	TGGT1_290950	1	13	1	TGGT1_290950,	7.7	25.14	29.02	0.0390966	0.0863384	1	24
GO:0030665	clathrin-coated vesicle membrane	CC	BbigMC	Bdiv_019640c	TGGT1_290950	1	3	1	TGGT1_290950,	33.3	108.96	174.5	0.00915187	0.0385528	0.485049	12
GO:0030695	GTPase regulator activity	MF	BbovMC	Bdiv_006130c, Bdiv_024650c	TGGT1_203910, TGGT1_273070	2	24	2	TGGT1_203910,TGGT1_273070,	8.3	31.43	40.23	0.00173339	0.0361008	0.138671	14
GO:0030867	rough endoplasmic reticulum membrane	CC	BbigSM	Bdiv_038170	TGGT1_280610	1	3	1	TGGT1_280610,	33.3	54.48	83.98	0.0182477	0.0558166	0.948882	19
GO:0030915	Smc5-Smc6 complex	CC	BdivHumSM	Bdiv_030700c	TGGT1_216250	1	3	1	TGGT1_216250,	33.3	544.78	1224.5	0.00183486	0.0155963	0.0311927	2
GO:0030955	potassium ion binding	MF	BbovC	Bdiv_017200	TGGT1_299070	1	2	1	TGGT1_299070,	50	272.39	611.62	0.00366823	0.0230574	0.161402	11
GO:0031012	extracellular matrix	CC	BbigMC	Bdiv_034020c	TGGT1_229480	1	3	1	TGGT1_229480,	33.3	108.96	174.5	0.00915187	0.0385528	0.485049	8
GO:0031090	organelle membrane	CC	BbigSM	Bdiv_005170, Bdiv_017060c, Bdiv_028900c, Bdiv_035090, Bdiv_038170	TGGT1_237250, TGGT1_217160, TGGT1_310750, TGGT1_289800, TGGT1_280610	5	109	5	TGGT1_217160,TGGT1_237250,TGGT1_280610,TGGT1_289800,TGGT1_310750,	4.6	7.5	9.17	0.000453049	0.00392643	0.0235586	6
GO:0031163	metallo-sulfur cluster assembly	BP	BbovMC	Bdiv_002160	TGGT1_280730	1	9	1	TGGT1_280730,	11.1	41.91	50.85	0.0236305	0.0856606	1	26
GO:0031420	alkali metal ion binding	MF	BbovC	Bdiv_017200	TGGT1_299070	1	2	1	TGGT1_299070,	50	272.39	611.62	0.00366823	0.0230574	0.161402	10
GO:0032051	clathrin light chain binding	MF	BbigMC	Bdiv_019640c	TGGT1_290950	1	1	1	TGGT1_290950,	100	326.87	inf	0.00305935	0.0794296	0.238629	16
GO:0032300	mismatch repair complex	CC	BbovSM	Bdiv_023670	TGGT1_266390	1	3	1	TGGT1_266390,	33.3	71.06	110.86	0.0140099	0.0528067	0.686487	13
GO:0032984	protein-containing complex disassembly	BP	BdivHumC	Bdiv_021160	TGGT1_220400	1	8	1	TGGT1_220400,	12.5	87.55	116.4	0.0113727	0.0703043	0.773347	18
GO:0032991	protein-containing complex	CC	BbigSM	Bdiv_010340c, Bdiv_017540, Bdiv_022710, Bdiv_024560c, Bdiv_024580, Bdiv_030780, Bdiv_038170	TGGT1_202310, TGGT1_316270, TGGT1_289770, TGGT1_226410, TGGT1_232210, TGGT1_300140, TGGT1_280610	7	472	7	TGGT1_202310,TGGT1_226410,TGGT1_232210,TGGT1_280610,TGGT1_289770,TGGT1_300140,TGGT1_316270,	1.5	2.42	2.89	0.0210479	0.0608051	1	21
GO:0032993	protein-DNA complex	CC	BbovSM	Bdiv_005460c, Bdiv_033980	TGGT1_209910, TGGT1_239260	2	10	2	TGGT1_209910,TGGT1_239260,	20	42.63	58	0.000925968	0.0220558	0.0453724	1
GO:0033176	proton-transporting V-type ATPase complex	CC	BbovC	Bdiv_010590, Bdiv_011690	TGGT1_212310, TGGT1_259010	2	13	2	TGGT1_212310,TGGT1_259010,	15.4	83.81	126.83	0.000231228	0.00215813	0.00647438	3
GO:0033177	proton-transporting two-sector ATPase complex, proton-transporting domain	CC	BbovC	Bdiv_010590, Bdiv_011690	TGGT1_212310, TGGT1_259010	2	8	2	TGGT1_212310,TGGT1_259010,	25	136.19	232.76	8.34013e-05	0.00116762	0.00233524	2
GO:0033179	proton-transporting V-type ATPase, V0 domain	CC	BbovC	Bdiv_010590, Bdiv_011690	TGGT1_212310, TGGT1_259010	2	6	2	TGGT1_212310,TGGT1_259010,	33.3	181.59	349.29	4.47645e-05	0.00116762	0.00125341	1
GO:0033643	host cell part	CC	BbovSM	Bdiv_016330, Bdiv_033980	TGGT1_229010, TGGT1_239260	2	35	2	TGGT1_229010,TGGT1_239260,	5.7	12.18	13.99	0.0114018	0.0528067	0.558686	5
GO:0033646	host intracellular part	CC	BbovSM	Bdiv_016330, Bdiv_033980	TGGT1_229010, TGGT1_239260	2	35	2	TGGT1_229010,TGGT1_239260,	5.7	12.18	13.99	0.0114018	0.0528067	0.558686	9
GO:0034038	deoxyhypusine synthase activity	MF	BbigG	Bdiv_016360c	TGGT1_235620	1	1	1	TGGT1_235620,	100	213.17	inf	0.00469101	0.0290842	0.436264	11
GO:0034220	ion transmembrane transport	BP	BbovC	Bdiv_010590, Bdiv_011690	TGGT1_212310, TGGT1_259010	2	34	2	TGGT1_212310,TGGT1_259010,	5.9	32.05	43.41	0.0016301	0.026493	0.141819	16
GO:0034220	ion transmembrane transport	BP	BbovSM	Bdiv_002780c, Bdiv_040320	TGGT1_262710, TGGT1_204370	2	34	2	TGGT1_204370,TGGT1_262710,	5.9	12.54	14.43	0.0107808	0.0844498	1	25
GO:0035434	copper ion transmembrane transport	BP	BbovSM	Bdiv_002780c	TGGT1_262710	1	3	1	TGGT1_262710,	33.3	71.06	110.86	0.0140099	0.0875989	1	28
GO:0035999	tetrahydrofolate interconversion	BP	BbovG	Bdiv_027330	TGGT1_234190	1	1	1	TGGT1_234190,	100	350.21	inf	0.00285539	0.0701295	0.448297	20
GO:0042083	5,10-methylenetetrahydrofolate-dependent methyltransferase activity	MF	BdivCowSM	Bdiv_030660	TGGT1_249180	1	1	1	TGGT1_249180,	100	233.48	inf	0.00428309	0.0455565	0.501122	8
GO:0042175	nuclear outer membrane-endoplasmic reticulum membrane network	CC	BbigSM	Bdiv_005170, Bdiv_017060c, Bdiv_028900c, Bdiv_035090, Bdiv_038170	TGGT1_237250, TGGT1_217160, TGGT1_310750, TGGT1_289800, TGGT1_280610	5	48	5	TGGT1_217160,TGGT1_237250,TGGT1_280610,TGGT1_289800,TGGT1_310750,	10.4	17.02	22.47	8.61958e-06	0.000184	0.000448218	1
GO:0042221	response to chemical	BP	BbovMC	Bdiv_037500	TGGT1_263240	1	8	1	TGGT1_263240,	12.5	47.14	58.13	0.0210306	0.0856606	1	25
GO:0042592	homeostatic process	BP	BbigSM	Bdiv_002900c, Bdiv_007600, Bdiv_019030, Bdiv_035350c	TGGT1_217890, TGGT1_265450, TGGT1_211680, TGGT1_209950	4	51	4	TGGT1_209950,TGGT1_211680,TGGT1_217890,TGGT1_265450,	7.8	12.82	15.8	0.000233167	0.0215679	0.0431358	11
GO:0042592	homeostatic process	BP	BdivCowC	Bdiv_013520c	TGGT1_224060	1	51	1	TGGT1_224060,	2	96.14	inf	0.0104018	0.0289109	0.0936162	8
GO:0043087	regulation of GTPase activity	BP	BbovMC	Bdiv_006130c, Bdiv_024650c	TGGT1_203910, TGGT1_273070	2	22	2	TGGT1_203910,TGGT1_273070,	9.1	34.29	44.27	0.00145512	0.0192229	0.0843971	1
GO:0043167	ion binding	MF	BbovG	Bdiv_003390, Bdiv_003910c, Bdiv_005700c, Bdiv_024130, Bdiv_027330, Bdiv_033730, Bdiv_033930c, Bdiv_038180c	TGGT1_293670, TGGT1_293690, TGGT1_216730, TGGT1_224900, TGGT1_234190, TGGT1_263070, TGGT1_213690, TGGT1_295350	8	1177	8	TGGT1_213690,TGGT1_216730,TGGT1_224900,TGGT1_234190,TGGT1_263070,TGGT1_293670,TGGT1_293690,TGGT1_295350,	0.7	2.38	4.24	0.00787708	0.0434294	0.480502	10
GO:0043168	anion binding	MF	BbovG	Bdiv_003910c, Bdiv_005700c, Bdiv_024130, Bdiv_027330, Bdiv_033730, Bdiv_038180c	TGGT1_293690, TGGT1_216730, TGGT1_224900, TGGT1_234190, TGGT1_263070, TGGT1_295350	6	760	6	TGGT1_216730,TGGT1_224900,TGGT1_234190,TGGT1_263070,TGGT1_293690,TGGT1_295350,	0.8	2.76	4.11	0.0133821	0.0583078	0.816309	14
GO:0043226	organelle	CC	BbigSM	Bdiv_005170, Bdiv_010340c, Bdiv_016230c, Bdiv_017060c, Bdiv_022710, Bdiv_024470c, Bdiv_024580, Bdiv_028900c, Bdiv_033720, Bdiv_035090, Bdiv_038170	TGGT1_237250, TGGT1_202310, TGGT1_227290, TGGT1_217160, TGGT1_289770, TGGT1_288630, TGGT1_232210, TGGT1_310750, TGGT1_311720, TGGT1_289800, TGGT1_280610	11	904	11	TGGT1_202310,TGGT1_217160,TGGT1_227290,TGGT1_232210,TGGT1_237250,TGGT1_280610,TGGT1_288630,TGGT1_289770,TGGT1_289800,TGGT1_310750,TGGT1_311720,	1.2	1.99	2.58	0.0141017	0.0488858	0.733286	18
GO:0043227	membrane-bounded organelle	CC	BbigSM	Bdiv_005170, Bdiv_010340c, Bdiv_016230c, Bdiv_017060c, Bdiv_022710, Bdiv_024470c, Bdiv_024580, Bdiv_028900c, Bdiv_033720, Bdiv_035090, Bdiv_038170	TGGT1_237250, TGGT1_202310, TGGT1_227290, TGGT1_217160, TGGT1_289770, TGGT1_288630, TGGT1_232210, TGGT1_310750, TGGT1_311720, TGGT1_289800, TGGT1_280610	11	631	11	TGGT1_202310,TGGT1_217160,TGGT1_227290,TGGT1_232210,TGGT1_237250,TGGT1_280610,TGGT1_288630,TGGT1_289770,TGGT1_289800,TGGT1_310750,TGGT1_311720,	1.7	2.85	3.97	0.000791678	0.00558317	0.0411673	7
GO:0043624	cellular protein complex disassembly	BP	BdivHumC	Bdiv_021160	TGGT1_220400	1	7	1	TGGT1_220400,	14.3	100.06	135.83	0.00995725	0.0703043	0.677093	15
GO:0043656	host intracellular region	CC	BbovSM	Bdiv_016330, Bdiv_033980	TGGT1_229010, TGGT1_239260	2	35	2	TGGT1_229010,TGGT1_239260,	5.7	12.18	13.99	0.0114018	0.0528067	0.558686	8
GO:0043657	host cell	CC	BbovSM	Bdiv_016330, Bdiv_033980	TGGT1_229010, TGGT1_239260	2	35	2	TGGT1_229010,TGGT1_239260,	5.7	12.18	13.99	0.0114018	0.0528067	0.558686	7
GO:0044815	DNA packaging complex	CC	BbovSM	Bdiv_005460c, Bdiv_033980	TGGT1_209910, TGGT1_239260	2	12	2	TGGT1_209910,TGGT1_239260,	16.7	35.53	46.38	0.00135035	0.0220558	0.0661673	3
GO:0045017	glycerolipid biosynthetic process	BP	BdivCowG	Bdiv_002810c	TGGT1_281980	1	23	1	TGGT1_281980,	4.3	71.06	110.86	0.0140099	0.0776915	0.854607	11
GO:0045177	apical part of cell	CC	BbovC	Bdiv_013880c, Bdiv_017200	TGGT1_204130, TGGT1_299070	2	89	2	TGGT1_204130,TGGT1_299070,	2.2	12.24	15.79	0.0107968	0.0431873	0.302311	22
GO:0045454	cell redox homeostasis	BP	BdivCowC	Bdiv_013520c	TGGT1_224060	1	42	1	TGGT1_224060,	2.4	116.74	inf	0.00856618	0.0289109	0.0770957	6
GO:0046036	CTP metabolic process	BP	BbovG	Bdiv_038180c	TGGT1_295350	1	4	1	TGGT1_295350,	25	87.55	125.28	0.0113762	0.0701295	1	29
GO:0046039	GTP metabolic process	BP	BbovG	Bdiv_038180c	TGGT1_295350	1	3	1	TGGT1_295350,	33.3	116.74	187.96	0.00854349	0.0701295	1	24
GO:0046051	UTP metabolic process	BP	BbovG	Bdiv_038180c	TGGT1_295350	1	3	1	TGGT1_295350,	33.3	116.74	187.96	0.00854349	0.0701295	1	26
GO:0046073	dTMP metabolic process	BP	BdivCowSM	Bdiv_030660	TGGT1_249180	1	1	1	TGGT1_249180,	100	233.48	inf	0.00428309	0.0730547	0.569651	17
GO:0046341	CDP-diacylglycerol metabolic process	BP	BdivCowG	Bdiv_002810c	TGGT1_281980	1	1	1	TGGT1_281980,	100	1634.33	inf	0.00061187	0.018662	0.0373241	2
GO:0046385	deoxyribose phosphate biosynthetic process	BP	BdivCowSM	Bdiv_030660	TGGT1_249180	1	3	1	TGGT1_249180,	33.3	77.83	122.0	0.0127969	0.0730547	1	26
GO:0046429	4-hydroxy-3-methylbut-2-en-1-yl diphosphate synthase activity	MF	BbovG	Bdiv_004850	TGGT1_262430	1	1	1	TGGT1_262430,	100	350.21	inf	0.00285539	0.0290298	0.174179	3
GO:0046474	glycerophospholipid biosynthetic process	BP	BdivCowG	Bdiv_002810c	TGGT1_281980	1	22	1	TGGT1_281980,	4.5	74.29	116.17	0.0134036	0.0776915	0.817617	9
GO:0046483	heterocycle metabolic process	BP	BdivCowG	Bdiv_002810c, Bdiv_015670	TGGT1_281980, TGGT1_298980	2	570	2	TGGT1_281980,TGGT1_298980,	0.4	5.73	15.25	0.0373552	0.09908	1	29
GO:0046486	glycerolipid metabolic process	BP	BdivCowG	Bdiv_002810c	TGGT1_281980	1	39	1	TGGT1_281980,	2.6	41.91	63.97	0.0236784	0.0936014	1	22
GO:0046653	tetrahydrofolate metabolic process	BP	BbovG	Bdiv_027330	TGGT1_234190	1	3	1	TGGT1_234190,	33.3	116.74	187.96	0.00854349	0.0701295	1	25
GO:0046654	tetrahydrofolate biosynthetic process	BP	BdivCowSM	Bdiv_030660	TGGT1_249180	1	2	1	TGGT1_249180,	50	116.74	244.05	0.00854871	0.0730547	1	20
GO:0046689	response to mercury ion	BP	BbovMC	Bdiv_037500	TGGT1_263240	1	1	1	TGGT1_263240,	100	377.15	inf	0.00265144	0.0192229	0.153783	5
GO:0046857	oxidoreductase activity, acting on other nitrogenous compounds as donors, with NAD or NADP as acceptor	MF	BdivHumC	Bdiv_020470c	TGGT1_276110	1	1	1	TGGT1_276110,	100	700.43	inf	0.0014277	0.0148481	0.0742403	1
GO:0046873	metal ion transmembrane transporter activity	MF	BbovMC	Bdiv_022790, Bdiv_037500	TGGT1_278660, TGGT1_263240	2	57	2	TGGT1_263240,TGGT1_278660,	3.5	13.23	15.98	0.00954092	0.0679858	0.763274	22
GO:0046906	tetrapyrrole binding	MF	BdivHumC	Bdiv_020470c	TGGT1_276110	1	12	1	TGGT1_276110,	8.3	58.37	74.02	0.0170174	0.0983229	0.884906	19
GO:0046915	transition metal ion transmembrane transporter activity	MF	BdivCowG	Bdiv_017520c	TGGT1_211480	1	19	1	TGGT1_211480,	5.3	86.02	135.61	0.0115829	0.0810803	0.567562	17
GO:0046942	carboxylic acid transport	BP	BbovSM	Bdiv_040320	TGGT1_204370	1	2	1	TGGT1_204370,	50	106.59	221.77	0.00936096	0.0799936	0.87993	22
GO:0047293	4-hydroxybenzoate nonaprenyltransferase activity	MF	BdivCowSM	Bdiv_018140c	TGGT1_259130	1	1	1	TGGT1_259130,	100	233.48	inf	0.00428309	0.0455565	0.501122	6
GO:0050463	nitrate reductase [NAD(P)H] activity	MF	BdivHumC	Bdiv_020470c	TGGT1_276110	1	1	1	TGGT1_276110,	100	700.43	inf	0.0014277	0.0148481	0.0742403	2
GO:0050787	detoxification of mercury ion	BP	BbovMC	Bdiv_037500	TGGT1_263240	1	1	1	TGGT1_263240,	100	377.15	inf	0.00265144	0.0192229	0.153783	4
GO:0050790	regulation of catalytic activity	BP	BbovMC	Bdiv_006130c, Bdiv_024650c	TGGT1_203910, TGGT1_273070	2	35	2	TGGT1_203910,TGGT1_273070,	5.7	21.55	26.76	0.00367585	0.0213199	0.213199	9
GO:0050983	obsolete deoxyhypusine biosynthetic process from spermidine	BP	BbigG	Bdiv_016360c	TGGT1_235620	1	1	1	TGGT1_235620,	100	213.17	inf	0.00469101	0.0949469	0.666123	27
GO:0051261	protein depolymerization	BP	BdivHumC	Bdiv_021160	TGGT1_220400	1	1	1	TGGT1_220400,	100	700.43	inf	0.0014277	0.0242709	0.0970834	7
GO:0051276	chromosome organization	BP	BdivHumSM	Bdiv_030700c	TGGT1_216250	1	49	1	TGGT1_216250,	2	33.35	50.54	0.029689	0.097164	1	18
GO:0051336	regulation of hydrolase activity	BP	BbovMC	Bdiv_006130c, Bdiv_024650c	TGGT1_203910, TGGT1_273070	2	26	2	TGGT1_203910,TGGT1_273070,	7.7	29.01	36.86	0.00203503	0.0192229	0.118032	2
GO:0052590	sn-glycerol-3-phosphate:ubiquinone oxidoreductase activity	MF	BdivCowSM	Bdiv_040430c	TGGT1_263730	1	1	1	TGGT1_263730,	100	233.48	inf	0.00428309	0.0455565	0.501122	4
GO:0052591	sn-glycerol-3-phosphate:ubiquinone-8 oxidoreductase activity	MF	BdivCowSM	Bdiv_040430c	TGGT1_263730	1	1	1	TGGT1_263730,	100	233.48	inf	0.00428309	0.0455565	0.501122	11
GO:0052592	oxidoreductase activity, acting on CH or CH2 groups, with an iron-sulfur protein as acceptor	MF	BbovG	Bdiv_004850	TGGT1_262430	1	1	1	TGGT1_262430,	100	350.21	inf	0.00285539	0.0290298	0.174179	6
GO:0052905	tRNA (guanine(9)-N(1))-methyltransferase activity	MF	BdivCowSM	Bdiv_030420c	TGGT1_314770	1	2	1	TGGT1_314770,	50	116.74	244.05	0.00854871	0.0666799	1	14
GO:0055114	oxidation-reduction process	BP	BdivCowSM	Bdiv_014630, Bdiv_019910, Bdiv_030660, Bdiv_040430c	TGGT1_210787, TGGT1_278830, TGGT1_249180, TGGT1_263730	4	170	4	TGGT1_210787,TGGT1_249180,TGGT1_263730,TGGT1_278830,	2.4	5.49	6.68	0.00525907	0.0730547	0.699457	19
GO:0060327	cytoplasmic actin-based contraction involved in cell motility	BP	BbovG	Bdiv_003910c	TGGT1_293690	1	1	1	TGGT1_293690,	100	350.21	inf	0.00285539	0.0701295	0.448297	18
GO:0060589	nucleoside-triphosphatase regulator activity	MF	BbovMC	Bdiv_006130c, Bdiv_024650c	TGGT1_203910, TGGT1_273070	2	30	2	TGGT1_203910,TGGT1_273070,	6.7	25.14	31.57	0.00270756	0.0361008	0.216605	18
GO:0061687	detoxification of inorganic compound	BP	BbovMC	Bdiv_037500	TGGT1_263240	1	1	1	TGGT1_263240,	100	377.15	inf	0.00265144	0.0192229	0.153783	3
GO:0061711	N(6)-L-threonylcarbamoyladenine synthase activity	MF	BbigSM	Bdiv_010340c	TGGT1_202310	1	1	1	TGGT1_202310,	100	163.43	inf	0.0061187	0.0650807	0.715888	28
GO:0065008	regulation of biological quality	BP	BbigSM	Bdiv_002900c, Bdiv_007600, Bdiv_019030, Bdiv_035350c	TGGT1_217890, TGGT1_265450, TGGT1_211680, TGGT1_209950	4	63	4	TGGT1_209950,TGGT1_211680,TGGT1_217890,TGGT1_265450,	6.3	10.38	12.55	0.000528135	0.0325683	0.097705	14
GO:0065008	regulation of biological quality	BP	BdivCowC	Bdiv_013520c	TGGT1_224060	1	63	1	TGGT1_224060,	1.6	77.83	inf	0.0128493	0.0289109	0.115643	9
GO:0065009	regulation of molecular function	BP	BbovMC	Bdiv_006130c, Bdiv_024650c	TGGT1_203910, TGGT1_273070	2	35	2	TGGT1_203910,TGGT1_273070,	5.7	21.55	26.76	0.00367585	0.0213199	0.213199	10
GO:0070252	actin-mediated cell contraction	BP	BbovG	Bdiv_003910c	TGGT1_293690	1	1	1	TGGT1_293690,	100	350.21	inf	0.00285539	0.0701295	0.448297	17
GO:0070258	inner membrane pellicle complex	CC	BbovSM	Bdiv_004940c, Bdiv_016330	TGGT1_275670, TGGT1_229010	2	38	2	TGGT1_229010,TGGT1_275670,	5.3	11.22	12.81	0.013357	0.0528067	0.654495	10
GO:0070567	cytidylyltransferase activity	MF	BdivCowG	Bdiv_002810c	TGGT1_281980	1	6	1	TGGT1_281980,	16.7	272.39	489.5	0.00366748	0.0810803	0.179706	13
GO:0071439	clathrin complex	CC	BbigMC	Bdiv_019640c	TGGT1_290950	1	1	1	TGGT1_290950,	100	326.87	inf	0.00305935	0.0385528	0.162146	1
GO:0072509	divalent inorganic cation transmembrane transporter activity	MF	BdivCowG	Bdiv_017520c	TGGT1_211480	1	14	1	TGGT1_211480,	7.1	116.74	187.96	0.00854349	0.0810803	0.418631	16
GO:0072511	divalent inorganic cation transport	BP	BbovMC	Bdiv_037500	TGGT1_263240	1	9	1	TGGT1_263240,	11.1	41.91	50.85	0.0236305	0.0856606	1	27
GO:0072521	purine-containing compound metabolic process	BP	BbovC	Bdiv_004100c, Bdiv_017200	TGGT1_242730, TGGT1_299070	2	44	2	TGGT1_242730,TGGT1_299070,	4.5	24.76	33.01	0.0027227	0.0296094	0.236875	19
GO:0072527	pyrimidine-containing compound metabolic process	BP	BdivCowG	Bdiv_002810c	TGGT1_281980	1	18	1	TGGT1_281980,	5.6	90.8	143.62	0.0109755	0.0776915	0.669506	8
GO:0072528	pyrimidine-containing compound biosynthetic process	BP	BdivCowG	Bdiv_002810c	TGGT1_281980	1	17	1	TGGT1_281980,	5.9	96.14	152.62	0.0103679	0.0776915	0.632441	7
GO:0097435	supramolecular fiber organization	BP	BdivHumC	Bdiv_021160	TGGT1_220400	1	8	1	TGGT1_220400,	12.5	87.55	116.4	0.0113727	0.0703043	0.773347	17
GO:0098590	plasma membrane region	CC	BbigMC	Bdiv_019640c	TGGT1_290950	1	2	1	TGGT1_290950,	50	163.43	349.07	0.00610997	0.0385528	0.323828	3
GO:0098655	cation transmembrane transport	BP	BbovC	Bdiv_010590, Bdiv_011690	TGGT1_212310, TGGT1_259010	2	31	2	TGGT1_212310,TGGT1_259010,	6.5	35.15	47.93	0.00135502	0.026493	0.117887	15
GO:0098656	anion transmembrane transport	BP	BbovSM	Bdiv_040320	TGGT1_204370	1	3	1	TGGT1_204370,	33.3	71.06	110.86	0.0140099	0.0875989	1	27
GO:0098660	inorganic ion transmembrane transport	BP	BbovC	Bdiv_010590, Bdiv_011690	TGGT1_212310, TGGT1_259010	2	31	2	TGGT1_212310,TGGT1_259010,	6.5	35.15	47.93	0.00135502	0.026493	0.117887	14
GO:0098662	inorganic cation transmembrane transport	BP	BbovC	Bdiv_010590, Bdiv_011690	TGGT1_212310, TGGT1_259010	2	31	2	TGGT1_212310,TGGT1_259010,	6.5	35.15	47.93	0.00135502	0.026493	0.117887	13
GO:0098754	detoxification	BP	BbovMC	Bdiv_037500	TGGT1_263240	1	1	1	TGGT1_263240,	100	377.15	inf	0.00265144	0.0192229	0.153783	6
GO:0098772	molecular function regulator	MF	BbovMC	Bdiv_006130c, Bdiv_024650c	TGGT1_203910, TGGT1_273070	2	59	2	TGGT1_203910,TGGT1_273070,	3.4	12.78	15.42	0.0101979	0.0679858	0.81583	24
GO:0098796	membrane protein complex	CC	BbovC	Bdiv_010590, Bdiv_011690	TGGT1_212310, TGGT1_259010	2	85	2	TGGT1_212310,TGGT1_259010,	2.4	12.82	16.56	0.00988054	0.0431873	0.276655	21
GO:0098797	plasma membrane protein complex	CC	BbigMC	Bdiv_019640c	TGGT1_290950	1	7	1	TGGT1_290950,	14.3	46.7	58.12	0.0212328	0.0750225	1	15
GO:0098813	nuclear chromosome segregation	BP	BdivHumSM	Bdiv_030700c	TGGT1_216250	1	7	1	TGGT1_216250,	14.3	233.48	407.83	0.00427785	0.0293279	0.154003	5
GO:0106068	SUMO ligase complex	CC	BdivHumSM	Bdiv_030700c	TGGT1_216250	1	3	1	TGGT1_216250,	33.3	544.78	1224.5	0.00183486	0.0155963	0.0311927	1
GO:0110165	cellular anatomical entity	CC	BbigSM	Bdiv_005170, Bdiv_005720c, Bdiv_007600, Bdiv_010340c, Bdiv_010420, Bdiv_015190, Bdiv_016230c, Bdiv_017060c, Bdiv_017140, Bdiv_017540, Bdiv_021230, Bdiv_022710, Bdiv_024000c, Bdiv_024470c, Bdiv_024560c, Bdiv_024580, Bdiv_027900c, Bdiv_028900c, Bdiv_030780, Bdiv_033720, Bdiv_033910c, Bdiv_035090, Bdiv_038170	TGGT1_237250, TGGT1_231130, TGGT1_265450, TGGT1_202310, TGGT1_213550, TGGT1_240860, TGGT1_227290, TGGT1_217160, TGGT1_260500, TGGT1_316270, TGGT1_311400, TGGT1_289770, TGGT1_232040, TGGT1_288630, TGGT1_226410, TGGT1_232210, TGGT1_256980, TGGT1_310750, TGGT1_300140, TGGT1_311720, TGGT1_235660, TGGT1_289800, TGGT1_280610	23	2703	23	TGGT1_202310,TGGT1_213550,TGGT1_217160,TGGT1_226410,TGGT1_227290,TGGT1_231130,TGGT1_232040,TGGT1_232210,TGGT1_235660,TGGT1_237250,TGGT1_240860,TGGT1_256980,TGGT1_260500,TGGT1_265450,TGGT1_280610,TGGT1_288630,TGGT1_289770,TGGT1_289800,TGGT1_300140,TGGT1_310750,TGGT1_311400,TGGT1_311720,TGGT1_316270,	0.9	1.39	2.69	0.0123374	0.0458246	0.641544	17
GO:0140078	class I DNA-(apurinic or apyrimidinic site) endonuclease activity	MF	BbigG	Bdiv_001420c	TGGT1_305920	1	5	1	TGGT1_305920,	20	42.63	55.41	0.0232454	0.083147	1	25
GO:1901293	nucleoside phosphate biosynthetic process	BP	BdivCowG	Bdiv_002810c	TGGT1_281980	1	43	1	TGGT1_281980,	2.3	38.01	57.83	0.0260856	0.0936014	1	24
GO:1901475	pyruvate transmembrane transport	BP	BbovSM	Bdiv_040320	TGGT1_204370	1	2	1	TGGT1_204370,	50	106.59	221.77	0.00936096	0.0799936	0.87993	18
GO:1901505	carbohydrate derivative transmembrane transporter activity	MF	BbigG	Bdiv_030000, Bdiv_038040c	TGGT1_248950, TGGT1_274060	2	16	2	TGGT1_248950,TGGT1_274060,	12.5	26.65	33.1	0.00242732	0.0250823	0.225741	9
GO:1902600	proton transmembrane transport	BP	BbovC	Bdiv_010590, Bdiv_011690	TGGT1_212310, TGGT1_259010	2	28	2	TGGT1_212310,TGGT1_259010,	7.1	38.91	53.49	0.00110466	0.026493	0.0961052	12
GO:1903259	exon-exon junction complex disassembly	BP	BdivCowSM	Bdiv_040280	TGGT1_311750	1	1	1	TGGT1_311750,	100	233.48	inf	0.00428309	0.0730547	0.569651	16
GO:1903825	organic acid transmembrane transport	BP	BbovSM	Bdiv_040320	TGGT1_204370	1	2	1	TGGT1_204370,	50	106.59	221.77	0.00936096	0.0799936	0.87993	17
GO:1905039	carboxylic acid transmembrane transport	BP	BbovSM	Bdiv_040320	TGGT1_204370	1	2	1	TGGT1_204370,	50	106.59	221.77	0.00936096	0.0799936	0.87993	24
GO:1990391	DNA repair complex	CC	BbovSM	Bdiv_023670	TGGT1_266390	1	3	1	TGGT1_266390,	33.3	71.06	110.86	0.0140099	0.0528067	0.686487	12

## Sheet: human_vs_cow_GO
ID	Name	GF	phase	Bdiv_ID	Toxo_ID	total	Bgd.count	Result.count	Result.gene.list	Pct.of.bgd	Fold.enrichment	Odds.ratio	P-value	Benjamini	Bonferroni	rank
GO:0004679	AMP-activated protein kinase activity	MF	HumanC	Bdiv_035640	TGGT1_226030	1	11	1	TGGT1_226030,	9.1	89.15	122.2	0.0111719	0.0487304	0.536253	10
GO:0004690	cyclic nucleotide-dependent protein kinase activity	MF	HumanC	Bdiv_035640	TGGT1_226030	1	15	1	TGGT1_226030,	6.7	65.37	87.21	0.0152096	0.0561586	0.730061	14
GO:0004691	cAMP-dependent protein kinase activity	MF	HumanC	Bdiv_035640	TGGT1_226030	1	11	1	TGGT1_226030,	9.1	89.15	122.2	0.0111719	0.0487304	0.536253	9
GO:0005623	obsolete cell	CC	CowC	Bdiv_007600, Bdiv_021830	TGGT1_265450, TGGT1_249270	2	44	2	TGGT1_249270,TGGT1_265450,	4.5	10.13	11.52	0.0162257	0.0659827	0.600352	28
GO:0005737	cytoplasm	CC	CowSM	Bdiv_000390c, Bdiv_005170, Bdiv_009600c, Bdiv_017540, Bdiv_018340, Bdiv_021230, Bdiv_022710, Bdiv_024560c, Bdiv_028900c, Bdiv_030780, Bdiv_032480, Bdiv_040320	TGGT1_290160, TGGT1_237250, TGGT1_313670, TGGT1_316270, TGGT1_280550, TGGT1_311400, TGGT1_289770, TGGT1_226410, TGGT1_310750, TGGT1_300140, TGGT1_252490, TGGT1_204370	12	546	12	TGGT1_204370,TGGT1_226410,TGGT1_237250,TGGT1_252490,TGGT1_280550,TGGT1_289770,TGGT1_290160,TGGT1_300140,TGGT1_310750,TGGT1_311400,TGGT1_313670,TGGT1_316270,	2.2	2.24	2.7	0.00518245	0.034493	0.383502	14
GO:0005794	Golgi apparatus	CC	CowSM	Bdiv_000390c, Bdiv_009600c, Bdiv_018340, Bdiv_022710	TGGT1_290160, TGGT1_313670, TGGT1_280550, TGGT1_289770	4	49	4	TGGT1_280550,TGGT1_289770,TGGT1_290160,TGGT1_313670,	8.2	8.34	9.72	0.00124047	0.0299159	0.0917951	6
GO:0006090	pyruvate metabolic process	BP	CowC	Bdiv_007600, Bdiv_017200	TGGT1_265450, TGGT1_299070	2	23	2	TGGT1_265450,TGGT1_299070,	8.7	19.38	23.14	0.00459335	0.0462868	0.601728	20
GO:0006096	glycolytic process	BP	CowC	Bdiv_007600, Bdiv_017200	TGGT1_265450, TGGT1_299070	2	19	2	TGGT1_265450,TGGT1_299070,	10.5	23.46	28.61	0.00313849	0.0462868	0.411142	9
GO:0006165	nucleoside diphosphate phosphorylation	BP	CowC	Bdiv_007600, Bdiv_017200	TGGT1_265450, TGGT1_299070	2	22	2	TGGT1_265450,TGGT1_299070,	9.1	20.26	24.3	0.00420532	0.0462868	0.550897	16
GO:0006757	ATP generation from ADP	BP	CowC	Bdiv_007600, Bdiv_017200	TGGT1_265450, TGGT1_299070	2	19	2	TGGT1_265450,TGGT1_299070,	10.5	23.46	28.61	0.00313849	0.0462868	0.411142	10
GO:0006810	transport	BP	CowSM	Bdiv_002780c, Bdiv_009600c, Bdiv_011550, Bdiv_018340, Bdiv_018420c, Bdiv_021230, Bdiv_022710, Bdiv_025010, Bdiv_028900c, Bdiv_029910c, Bdiv_032480, Bdiv_040320	TGGT1_262710, TGGT1_313670, TGGT1_238995, TGGT1_280550, TGGT1_225530, TGGT1_311400, TGGT1_289770, TGGT1_254580, TGGT1_310750, TGGT1_230380, TGGT1_252490, TGGT1_204370	12	352	12	TGGT1_204370,TGGT1_225530,TGGT1_230380,TGGT1_238995,TGGT1_252490,TGGT1_254580,TGGT1_262710,TGGT1_280550,TGGT1_289770,TGGT1_310750,TGGT1_311400,TGGT1_313670,	3.4	3.48	4.43	0.000101776	0.0119008	0.022696	3
GO:0007049	cell cycle	BP	HumanSM	Bdiv_003590c, Bdiv_030700c	TGGT1_320070, TGGT1_216250	2	25	2	TGGT1_216250,TGGT1_320070,	8	18.68	22.24	0.00494009	0.0521454	0.938618	19
GO:0009132	nucleoside diphosphate metabolic process	BP	CowC	Bdiv_007600, Bdiv_017200	TGGT1_265450, TGGT1_299070	2	24	2	TGGT1_265450,TGGT1_299070,	8.3	18.57	22.09	0.00499735	0.0467609	0.654652	21
GO:0009135	purine nucleoside diphosphate metabolic process	BP	CowC	Bdiv_007600, Bdiv_017200	TGGT1_265450, TGGT1_299070	2	19	2	TGGT1_265450,TGGT1_299070,	10.5	23.46	28.61	0.00313849	0.0462868	0.411142	13
GO:0009179	purine ribonucleoside diphosphate metabolic process	BP	CowC	Bdiv_007600, Bdiv_017200	TGGT1_265450, TGGT1_299070	2	19	2	TGGT1_265450,TGGT1_299070,	10.5	23.46	28.61	0.00313849	0.0462868	0.411142	12
GO:0009185	ribonucleoside diphosphate metabolic process	BP	CowC	Bdiv_007600, Bdiv_017200	TGGT1_265450, TGGT1_299070	2	19	2	TGGT1_265450,TGGT1_299070,	10.5	23.46	28.61	0.00313849	0.0462868	0.411142	11
GO:0012505	endomembrane system	CC	CowSM	Bdiv_000390c, Bdiv_005170, Bdiv_009600c, Bdiv_018340, Bdiv_022710, Bdiv_028900c, Bdiv_032480	TGGT1_290160, TGGT1_237250, TGGT1_313670, TGGT1_280550, TGGT1_289770, TGGT1_310750, TGGT1_252490	7	132	7	TGGT1_237250,TGGT1_252490,TGGT1_280550,TGGT1_289770,TGGT1_290160,TGGT1_310750,TGGT1_313670,	5.3	5.42	6.46	0.00025634	0.0103538	0.0189691	1
GO:0012506	vesicle membrane	CC	CowSM	Bdiv_009600c, Bdiv_018340	TGGT1_313670, TGGT1_280550	2	14	2	TGGT1_280550,TGGT1_313670,	14.3	14.59	17.55	0.00792407	0.034493	0.586381	18
GO:0016020	membrane	CC	CowSM	Bdiv_000390c, Bdiv_002780c, Bdiv_004450, Bdiv_004730, Bdiv_005170, Bdiv_005210c, Bdiv_005720c, Bdiv_009600c, Bdiv_010080c, Bdiv_011550, Bdiv_013030c, Bdiv_015190, Bdiv_017140, Bdiv_018340, Bdiv_018420c, Bdiv_022710, Bdiv_024000c, Bdiv_025010, Bdiv_028900c, Bdiv_029910c, Bdiv_031730c, Bdiv_032480, Bdiv_033910c, Bdiv_038390, Bdiv_040320	TGGT1_290160, TGGT1_262710, TGGT1_223480, TGGT1_244350, TGGT1_237250, TGGT1_202540, TGGT1_231130, TGGT1_313670, TGGT1_206310, TGGT1_238995, TGGT1_216460, TGGT1_240860, TGGT1_260500, TGGT1_280550, TGGT1_225530, TGGT1_289770, TGGT1_232040, TGGT1_254580, TGGT1_310750, TGGT1_230380, TGGT1_205330, TGGT1_252490, TGGT1_235660, TGGT1_258820, TGGT1_204370	25	1749	25	TGGT1_202540,TGGT1_204370,TGGT1_205330,TGGT1_206310,TGGT1_216460,TGGT1_223480,TGGT1_225530,TGGT1_230380,TGGT1_231130,TGGT1_232040,TGGT1_235660,TGGT1_237250,TGGT1_238995,TGGT1_240860,TGGT1_244350,TGGT1_252490,TGGT1_254580,TGGT1_258820,TGGT1_260500,TGGT1_262710,TGGT1_280550,TGGT1_289770,TGGT1_290160,TGGT1_310750,TGGT1_313670,	1.4	1.46	1.97	0.0140898	0.0512816	1	23
GO:0016052	carbohydrate catabolic process	BP	CowC	Bdiv_007600, Bdiv_017200	TGGT1_265450, TGGT1_299070	2	21	2	TGGT1_265450,TGGT1_299070,	9.5	21.23	25.59	0.00383341	0.0462868	0.502177	14
GO:0016192	vesicle-mediated transport	BP	CowSM	Bdiv_009600c, Bdiv_018340, Bdiv_021230, Bdiv_022710, Bdiv_032480	TGGT1_313670, TGGT1_280550, TGGT1_311400, TGGT1_289770, TGGT1_252490	5	81	5	TGGT1_252490,TGGT1_280550,TGGT1_289770,TGGT1_311400,TGGT1_313670,	6.2	6.31	7.31	0.00106663	0.0594649	0.23786	27
GO:0016469	proton-transporting two-sector ATPase complex	CC	CowC	Bdiv_010590, Bdiv_033310c	TGGT1_212310, TGGT1_232830	2	22	2	TGGT1_212310,TGGT1_232830,	9.1	20.26	24.3	0.00420532	0.0237173	0.155597	6
GO:0020037	heme binding	MF	HumanC	Bdiv_020470c	TGGT1_276110	1	12	1	TGGT1_276110,	8.3	81.72	111.07	0.0121826	0.0487304	0.584765	12
GO:0030117	membrane coat	CC	CowSM	Bdiv_009600c, Bdiv_018340, Bdiv_022710	TGGT1_313670, TGGT1_280550, TGGT1_289770	3	30	3	TGGT1_280550,TGGT1_289770,TGGT1_313670,	10	10.21	11.92	0.00297019	0.0299159	0.219794	8
GO:0030118	clathrin coat	CC	CowSM	Bdiv_009600c, Bdiv_022710	TGGT1_313670, TGGT1_289770	2	11	2	TGGT1_289770,TGGT1_313670,	18.2	18.57	23.41	0.00487972	0.034493	0.3611	13
GO:0030119	AP-type membrane coat adaptor complex	CC	CowSM	Bdiv_009600c, Bdiv_022710	TGGT1_313670, TGGT1_289770	2	14	2	TGGT1_289770,TGGT1_313670,	14.3	14.59	17.55	0.00792407	0.034493	0.586381	20
GO:0030120	vesicle coat	CC	CowSM	Bdiv_009600c, Bdiv_018340	TGGT1_313670, TGGT1_280550	2	13	2	TGGT1_280550,TGGT1_313670,	15.4	15.71	19.15	0.00683453	0.034493	0.505755	16
GO:0030135	coated vesicle	CC	CowSM	Bdiv_009600c, Bdiv_018340	TGGT1_313670, TGGT1_280550	2	13	2	TGGT1_280550,TGGT1_313670,	15.4	15.71	19.15	0.00683453	0.034493	0.505755	17
GO:0030659	cytoplasmic vesicle membrane	CC	CowSM	Bdiv_009600c, Bdiv_018340	TGGT1_313670, TGGT1_280550	2	14	2	TGGT1_280550,TGGT1_313670,	14.3	14.59	17.55	0.00792407	0.034493	0.586381	19
GO:0030662	coated vesicle membrane	CC	CowSM	Bdiv_009600c, Bdiv_018340	TGGT1_313670, TGGT1_280550	2	13	2	TGGT1_280550,TGGT1_313670,	15.4	15.71	19.15	0.00683453	0.034493	0.505755	15
GO:0031090	organelle membrane	CC	CowSM	Bdiv_005170, Bdiv_009600c, Bdiv_018340, Bdiv_028900c, Bdiv_040320	TGGT1_237250, TGGT1_313670, TGGT1_280550, TGGT1_310750, TGGT1_204370	5	110	5	TGGT1_204370,TGGT1_237250,TGGT1_280550,TGGT1_310750,TGGT1_313670,	4.5	4.64	5.26	0.00412247	0.0338959	0.305063	12
GO:0031410	cytoplasmic vesicle	CC	CowSM	Bdiv_009600c, Bdiv_018340	TGGT1_313670, TGGT1_280550	2	20	2	TGGT1_280550,TGGT1_313670,	10	10.21	11.68	0.0159389	0.0512816	1	25
GO:0031982	vesicle	CC	CowSM	Bdiv_009600c, Bdiv_018340	TGGT1_313670, TGGT1_280550	2	20	2	TGGT1_280550,TGGT1_313670,	10	10.21	11.68	0.0159389	0.0512816	1	24
GO:0033176	proton-transporting V-type ATPase complex	CC	CowC	Bdiv_010590, Bdiv_033310c	TGGT1_212310, TGGT1_232830	2	13	2	TGGT1_212310,TGGT1_232830,	15.4	34.29	44.27	0.00145512	0.0107679	0.0538395	5
GO:0044444	obsolete cytoplasmic part	CC	CowSM	Bdiv_000390c, Bdiv_009600c, Bdiv_022710, Bdiv_032480	TGGT1_290160, TGGT1_313670, TGGT1_289770, TGGT1_252490	4	109	4	TGGT1_252490,TGGT1_289770,TGGT1_290160,TGGT1_313670,	3.7	3.75	4.11	0.0212406	0.0615026	1	29
GO:0046031	ADP metabolic process	BP	CowC	Bdiv_007600, Bdiv_017200	TGGT1_265450, TGGT1_299070	2	19	2	TGGT1_265450,TGGT1_299070,	10.5	23.46	28.61	0.00313849	0.0462868	0.411142	8
GO:0046034	ATP metabolic process	BP	CowC	Bdiv_007600, Bdiv_017200	TGGT1_265450, TGGT1_299070	2	32	2	TGGT1_265450,TGGT1_299070,	6.3	13.93	16.17	0.00878807	0.0605914	1	27
GO:0046873	metal ion transmembrane transporter activity	MF	CowMC	Bdiv_022790, Bdiv_037500	TGGT1_278660, TGGT1_263240	2	57	2	TGGT1_263240,TGGT1_278660,	3.5	17.2	21.99	0.00562888	0.0763434	0.422166	12
GO:0046906	tetrapyrrole binding	MF	HumanC	Bdiv_020470c	TGGT1_276110	1	12	1	TGGT1_276110,	8.3	81.72	111.07	0.0121826	0.0487304	0.584765	11
GO:0046939	nucleotide phosphorylation	BP	CowC	Bdiv_007600, Bdiv_017200	TGGT1_265450, TGGT1_299070	2	22	2	TGGT1_265450,TGGT1_299070,	9.1	20.26	24.3	0.00420532	0.0462868	0.550897	15
GO:0048475	coated membrane	CC	CowSM	Bdiv_009600c, Bdiv_018340, Bdiv_022710	TGGT1_313670, TGGT1_280550, TGGT1_289770	3	30	3	TGGT1_280550,TGGT1_289770,TGGT1_313670,	10	10.21	11.92	0.00297019	0.0299159	0.219794	7
GO:0051179	localization	BP	CowSM	Bdiv_002780c, Bdiv_009600c, Bdiv_011550, Bdiv_018340, Bdiv_018420c, Bdiv_021230, Bdiv_022710, Bdiv_025010, Bdiv_028900c, Bdiv_029910c, Bdiv_032480, Bdiv_040320	TGGT1_262710, TGGT1_313670, TGGT1_238995, TGGT1_280550, TGGT1_225530, TGGT1_311400, TGGT1_289770, TGGT1_254580, TGGT1_310750, TGGT1_230380, TGGT1_252490, TGGT1_204370	12	369	12	TGGT1_204370,TGGT1_225530,TGGT1_230380,TGGT1_238995,TGGT1_252490,TGGT1_254580,TGGT1_262710,TGGT1_280550,TGGT1_289770,TGGT1_310750,TGGT1_311400,TGGT1_313670,	3.3	3.32	4.2	0.000160101	0.0119008	0.0357025	5
GO:0051234	establishment of localization	BP	CowSM	Bdiv_002780c, Bdiv_009600c, Bdiv_011550, Bdiv_018340, Bdiv_018420c, Bdiv_021230, Bdiv_022710, Bdiv_025010, Bdiv_028900c, Bdiv_029910c, Bdiv_032480, Bdiv_040320	TGGT1_262710, TGGT1_313670, TGGT1_238995, TGGT1_280550, TGGT1_225530, TGGT1_311400, TGGT1_289770, TGGT1_254580, TGGT1_310750, TGGT1_230380, TGGT1_252490, TGGT1_204370	12	355	12	TGGT1_204370,TGGT1_225530,TGGT1_230380,TGGT1_238995,TGGT1_252490,TGGT1_254580,TGGT1_262710,TGGT1_280550,TGGT1_289770,TGGT1_310750,TGGT1_311400,TGGT1_313670,	3.4	3.45	4.38	0.000110472	0.0119008	0.0246352	4
GO:0051246	regulation of protein metabolic process	BP	HumanSM	Bdiv_003590c, Bdiv_022680	TGGT1_320070, TGGT1_313410	2	25	2	TGGT1_313410,TGGT1_320070,	8	18.68	22.24	0.00494009	0.0521454	0.938618	18
GO:0090407	organophosphate biosynthetic process	BP	HumanSM	Bdiv_025380c, Bdiv_034980c, Bdiv_040590c	TGGT1_257510, TGGT1_306970, TGGT1_263190	3	91	3	TGGT1_257510,TGGT1_263190,TGGT1_306970,	3.3	7.7	9.08	0.00645789	0.0565445	1	20
GO:0097708	intracellular vesicle	CC	CowSM	Bdiv_009600c, Bdiv_018340	TGGT1_313670, TGGT1_280550	2	20	2	TGGT1_280550,TGGT1_313670,	10	10.21	11.68	0.0159389	0.0512816	1	26
GO:0098588	bounding membrane of organelle	CC	CowC	Bdiv_010590, Bdiv_033310c	TGGT1_212310, TGGT1_232830	2	39	2	TGGT1_212310,TGGT1_232830,	5.1	11.43	13.09	0.0128825	0.0595817	0.476654	23
GO:0098655	cation transmembrane transport	BP	CowC	Bdiv_010590, Bdiv_033310c	TGGT1_212310, TGGT1_232830	2	32	2	TGGT1_212310,TGGT1_232830,	6.3	13.93	16.17	0.00878807	0.0605914	1	26
GO:0098660	inorganic ion transmembrane transport	BP	CowC	Bdiv_010590, Bdiv_033310c	TGGT1_212310, TGGT1_232830	2	32	2	TGGT1_212310,TGGT1_232830,	6.3	13.93	16.17	0.00878807	0.0605914	1	25
GO:0098662	inorganic cation transmembrane transport	BP	CowC	Bdiv_010590, Bdiv_033310c	TGGT1_212310, TGGT1_232830	2	32	2	TGGT1_212310,TGGT1_232830,	6.3	13.93	16.17	0.00878807	0.0605914	1	24
GO:0098796	membrane protein complex	CC	CowSM	Bdiv_009600c, Bdiv_018340, Bdiv_022710, Bdiv_032480	TGGT1_313670, TGGT1_280550, TGGT1_289770, TGGT1_252490	4	85	4	TGGT1_252490,TGGT1_280550,TGGT1_289770,TGGT1_313670,	4.7	4.81	5.36	0.00916707	0.0376868	0.678363	21
GO:1902494	catalytic complex	CC	HumanSM	Bdiv_002540c, Bdiv_003590c, Bdiv_020310, Bdiv_022680, Bdiv_030700c	TGGT1_251760, TGGT1_320070, TGGT1_294640, TGGT1_313410, TGGT1_216250	5	160	5	TGGT1_216250,TGGT1_251760,TGGT1_294640,TGGT1_313410,TGGT1_320070,	3.1	7.3	9.53	0.000462904	0.0236081	0.0236081	1
GO:1902600	proton transmembrane transport	BP	CowC	Bdiv_010590, Bdiv_033310c	TGGT1_212310, TGGT1_232830	2	28	2	TGGT1_212310,TGGT1_232830,	7.1	15.92	18.67	0.00677035	0.0591277	0.886916	22
