# Supplementary material for: Comparative single-cell transcriptional atlases of Babesia species reveal conserved and species-specific expression profiles
Source: PLoS Biol. 2022 Sep 22;20(9):e3001816. doi: 10.1371/journal.pbio.3001816 (PMC9531838; doi:10.1371/journal.pbio.3001816)
Supplement: S5 Table — Tabs 1–3 contain the list of orthologous Babesia transcription factors (TFs), AP2s, and epigenetic markers. Tabs 4–6 contain the list of VESA genes in B. bovis, B. bigemina, and B. divergens. (XLSX) [file pbio.3001816.s005.xlsx]

## Sheet: TFs
Bd GeneID	plasmodium ortholog	annotation
Bdiv_030630c	PF3D7_1123000	HTH
Bdiv_019390c	PF3D7_1205800	HTH
Bdiv_011430c	PF3D7_1216900	HTH
Bdiv_040220c	PF3D7_1225200	HTH
Bdiv_016620c	PF3D7_1309800	HTH
Bdiv_022710	PF3D7_1315800	HTH
Bdiv_023910	PF3D7_1014600	HTH
Bdiv_021690c	PF3D7_1011800	KH-domain
Bdiv_021300c	PF3D7_0315800	ZnF-C2H2
Bdiv_040230c	PF3D7_0407600	ZnF-C2H2
Bdiv_024140c	PF3D7_1009400	ZnF-C2H2
Bdiv_001440c	PF3D7_1209100	ZnF-C2H2
Bdiv_040300c	PF3D7_1209300	ZnF-C2H2
Bdiv_022100c	PF3D7_1450400	ZnF-C2H2
Bdiv_007420	PF3D7_1468900	ZnF-C2H2
Bdiv_009400	PF3D7_1473900	ZnF-C2H2
Bdiv_016880c	PF3D7_0409800	ZnF-C2H2
Bdiv_010700c	PF3D7_1243100	ZnF-C2H2
Bdiv_007680	PF3D7_1458600	ZnF-C2H2
Bdiv_011610c	PF3D7_1464400	ZnF-C2H2
Bdiv_004480c	PF3D7_0109600	beta scaffold
Bdiv_032710	PF3D7_0404100	AP2-SP2
Bdiv_032710	PF3D7_0516800	AP2-o2
Bdiv_015020c	PF3D7_0604100	SIP2
Bdiv_018350	PF3D7_0611200
Bdiv_018180	PF3D7_0622900	AP2tel
Bdiv_032710	PF3D7_0730300	AP2-L
Bdiv_032710	PF3D7_1139300
Bdiv_032710	PF3D7_1222400
Bdiv_002410c	PF3D7_1222600	AP2-G
Bdiv_037050	PF3D7_1305200	AP2-G3
Bdiv_032710	PF3D7_1317200
Bdiv_032710	PF3D7_1342900	AP2-G2
Bdiv_009130	PF3D7_1408200	AP2-O3
Bdiv_032710	PF3D7_1429200
Bdiv_009130	PF3D7_1456000	AP2-EXP
Bdiv_011610c	PF3D7_1466400
Bdiv_017690c	PF3D7_0934400	AP2-O4
Bdiv_019200	PF3D7_1350900
Bdiv_009130	PF3D7_0420300
Bdiv_032710	PF3D7_0613800
Bdiv_031830	PF3D7_0802100	AP2-I
Bdiv_032710	PF3D7_1007700
Bdiv_037660	PF3D7_1115500
Bdiv_032710	PF3D7_1143100	AP2-O
Bdiv_024900c	PF3D7_1239200
Bdiv_032710	PF3D7_1449500	AP2-O5
Bdiv_000800c
Bdiv_010110c
Bdiv_018340

## Sheet: AP2s
Bd GeneID	plasmodium ortholog
Bdiv_000800c	no ortholog
Bdiv_002410c	AP2G	PF3D7_1222600
Bdiv_009130	AP-O4, AP-EXP (is also a weak match for AP-O3)	PF3D7_0934400	PF3D7_1456000
Bdiv_010110c	no ortholog
Bdiv_011610c	AP2 domain containing	PF3D7_1466400	PF3D7_1464400
Bdiv_012920	matches 7 AP2 domain containing proteins
Bdiv_014210c	AP2-O, AP2-O4	PF3D7_1143100	PF3D7_0934400
Bdiv_015020c	SIP2	PF3D7_0604100
Bdiv_017690c	AP2-O4	PF3D7_0934400
Bdiv_018180	AP2tel (weak match)	PF3D7_0622900
Bdiv_018340	no ortholog
Bdiv_018350	AP2 domain containing	PF3D7_0611200
Bdiv_019200	AP2 domain containing	PF3D7_1350900
Bdiv_020330c	matches 10 AP2 domain containing
Bdiv_024900c	matches several AP2 genes
Bdiv_031830	AP2-I, AP2-EXP	PF3D7_0802100	PF3D7_1456000
Bdiv_032710	matches several AP2 genes
Bdiv_034530	no ortholog
Bdiv_036740c	AP2 domain containing	PF3D7_1007700
Bdiv_037050	AP2-G3	PF3D7_1305200	PF3D7_1115500
Bdiv_037660	AP2 domain containing	PF3D7_1115500

## Sheet: Epigenetic markers
Bd GeneID	Gene Name	Annotation in Pf
Bdiv_011310c	H2A	histone H2A (H2A)
Bdiv_011450c	H2B	histone H2B (H2B)
Bdiv_011320	H3	histone H3 (H3)
Bdiv_033980	H4	histone H4 (H4)
Bdiv_001310	H3.3	histone H3 variant, putative (H3.3)
Bdiv_001310	CenH3	histone H3 variant (CenH3)
Bdiv_004410c	H2A.Z	histone H2A variant, putative (H2A.Z)
Bdiv_005460c	H2Bv	histone H2B variant (H2B.Z)
Bdiv_023620c	PfMYST	histone acetyltransferase, putative (MYST)
Bdiv_002030	PfGCN5	histone acetyltransferase GCN5 (GCN5)
Bdiv_034310c		N-acetyltransferase, GNAT family, putative
Bdiv_009250		N-acetyltransferase, GNAT family, putative
Bdiv_037270c		N-acetyltransferase, GNAT family, putative
Bdiv_039950c		N-acetyltransferase, GNAT family, putative
Bdiv_033650		N-acetyltransferase, GNAT family, putative
Bdiv_016230c	HDAC1	histone deacetylase (HDAC1)
Bdiv_019700c	Hda1	histone deacetylase, putative
Bdiv_018270	Hda2	inositol polyphosphate kinase, putative (IPK1)
Bdiv_000270	PfSir2a	transcriptional regulatory protein sir2a (SIR2A)
Bdiv_000270	PfSir2b	transcriptional regulatory protein sir2b (Sir2B)
Bdiv_032430c	PfSET1	SET domain protein, putative (SET1)
Bdiv_032370c	PfSET2	SET domain protein, putative (SET2)
Bdiv_019040c	PfKMT1/PfSET3	SET domain protein, putative (SET3)
Bdiv_023590c	PfSET4	SET domain protein, putative (SET4)
Bdiv_035240	PfSET5	histone-lysine N-methyltransferase, putative (SET5)
Bdiv_040160c	PfSET6	histone-lysine N-methyltransferase, putative (SET6)
Bdiv_023590c	PfSET7	SET domain protein, putative (SET7)
Bdiv_028470c	PfSET8	SET domain protein, putative (SET8)
Bdiv_020200c	PfSET9	SET domain protein, putative (SET9)
Bdiv_005750	PfSET10	histone-lysine N-methyltransferase, H3 lysine-4 specific (SET10)
Bdiv_019970c		conserved Plasmodium protein, unknown function
Bdiv_022820c	LSD1	lysine-specific histone demethylase 1, putative (LSD1)
Bdiv_029230	LSD2	lysine-specific histone demethylase, putative
Bdiv_012930	JmjC1	JmjC domain containing protein (JmjC1)
Bdiv_016730	JmjC2	JmjC domain containing protein (JmjC2)
Bdiv_025770		JmjC domain-containing protein, putative
Bdiv_016770	PfPRMT1	arginine methyltransferase 1 (PRMT1)
Bdiv_036180	PfCARM1	histone-arginine methyltransferase, putative (CARM1)
Bdiv_013180		protein arginine N-methyltransferase 5, putative
Bdiv_036910c	HP1	heterochromatin protein 1 (HP1)
Bdiv_015020c	PfSIP2	transcription factor with AP2 domain(s),SPE2-interacting protein (SIP2)
Bdiv_019550	PfORC1	origin recognition complex subunit 1 (ORC1)
Bdiv_025390		DNA methyltransferase 1-associated protein 1, putative
Bdiv_023060	BDP1	bromodomain protein 1
Bdiv_027800	BDP2	bromodomain protein 2, putative
Bdiv_014720c		bromodomain protein, putative
Bdiv_028910c		bromodomain protein, putative
Bdiv_002030		bromodomain protein, putative
Bdiv_021810c	CHD1	chromodomain-helicase-DNA-binding protein 1 homolog, putative
Bdiv_034440c	ISWI	SNF2 helicase, putative
Bdiv_024960	SRCAP	Snf2-related CBP activator, putative
Bdiv_021030c	SNF2L	chromatin remodeling protein
Bdiv_013610		chromatin assembly factor 1 protein WD40 domain, putative
Bdiv_005650	CAF1	chromatin assembly factor 1 subunit A
Bdiv_023810	CAF2	chromatin assembly factor 1 subunit B, putative
Bdiv_013610		chromatin assembly factor 1 P55 subunit, putative
Bdiv_023360c		phd finger protein, putative
Bdiv_034740		zinc finger protein, putative
Bdiv_016880c		zinc finger protein, putative
Bdiv_040300c	TRZ	telomere repeat-binding zinc finger protein
Bdiv_010700c		zinc finger protein, putative
Bdiv_011780		zinc finger protein, putative
Bdiv_018300c		zinc finger protein, putative
Bdiv_030580c		RING zinc finger protein, putative
Bdiv_024710		RING zinc finger protein, putative
Bdiv_014130		E3 ubiquitin-protein ligase, putative
Bdiv_030580c		RING zinc finger protein, putative
Bdiv_017360c	TEX1	trophozoite exported protein 1
Bdiv_031660c	RNF5	E3 ubiquitin-protein ligase RNF5, putative
Bdiv_021670c		RING zinc finger protein, putative
Bdiv_030580c		RING zinc finger protein, putative
Bdiv_019470c		zinc finger protein, putative
Bdiv_024710		zinc finger protein, putative
Bdiv_024310c		zinc finger protein, putative
Bdiv_017970c	SAP18	histone deacetylase complex subunit SAP18, putative
Bdiv_021030c		DEAD/DEAH box helicase, putative
Bdiv_039890c		regulator of chromosome condensation, putative
Bdiv_024470c	NAPS	nucleosome assembly protein
Bdiv_019350c	NAPL	nucleosome assembly protein
Bdiv_015780c	ASF1	histone chaperone ASF1, putative
Bdiv_020660	WDR82	WD repeat-containing protein 82, putative
Bdiv_018840c		methyltransferase, putative
Bdiv_027820c		methyltransferase, putative
Bdiv_003260		methyltransferase, putative
Bdiv_015040c		methyltransferase, putative

## Sheet: VESA_genes_bovis
Gene ID	source_id	Organism	Genomic Location (Gene)	Product Description	Score / E value	gene_source_id	Gene Name or Symbol	Genomic Sequence ID
BBOV_I000010	BBOV_I000010-t26_1	Babesia bovis T2Bo	AAXT01000006:6,829..10,916(-)	variant erythrocyte surface antigen-1, beta subunit	N/A	BBOV_I000010	N/A	AAXT01000006
BBOV_I000020	BBOV_I000020-t26_1	Babesia bovis T2Bo	AAXT01000006:11,210..15,442(+)	variant erythrocyte surface antigen-1, alpha subunit	N/A	BBOV_I000020	N/A	AAXT01000006
BBOV_I000040	BBOV_I000040-t26_1	Babesia bovis T2Bo	AAXT01000006:23,026..27,425(-)	variant erythrocyte surface antigen-1, beta subunit	N/A	BBOV_I000040	N/A	AAXT01000006
BBOV_I000050	BBOV_I000050-t26_1	Babesia bovis T2Bo	AAXT01000006:27,728..31,986(+)	variant erythrocyte surface antigen-1, alpha subunit	N/A	BBOV_I000050	N/A	AAXT01000006
BBOV_I000060	BBOV_I000060-t26_1	Babesia bovis T2Bo	AAXT01000006:37,676..39,638(-)	variant erythrocyte surface antigen-1, beta subunit	N/A	BBOV_I000060	N/A	AAXT01000006
BBOV_I000070	BBOV_I000070-t26_1	Babesia bovis T2Bo	AAXT01000006:39,967..44,107(+)	variant erythrocyte surface antigen-1, alpha subunit	N/A	BBOV_I000070	N/A	AAXT01000006
BBOV_I001140	BBOV_I001140-t26_1	Babesia bovis T2Bo	AAXT01000006:272,620..275,928(-)	variant erythrocyte surface antigen-1, alpha subunit	N/A	BBOV_I001140	N/A	AAXT01000006
BBOV_I001190	BBOV_I001190-t26_1	Babesia bovis T2Bo	AAXT01000006:281,757..282,235(+)	variant erythrocyte surface antigen-1, beta subunit	N/A	BBOV_I001190	N/A	AAXT01000006
BBOV_I001320	BBOV_I001320-t26_1	Babesia bovis T2Bo	AAXT01000005:3,976..5,046(-)	variant erythrocyte surface antigen-1, beta subunit	N/A	BBOV_I001320	N/A	AAXT01000005
BBOV_I001330	BBOV_I001330-t26_1	Babesia bovis T2Bo	AAXT01000005:5,481..8,502(+)	variant erythrocyte surface antigen-1, alpha subunit	N/A	BBOV_I001330	N/A	AAXT01000005
BBOV_I001340	BBOV_I001340-t26_1	Babesia bovis T2Bo	AAXT01000005:9,041..9,587(+)	variant erythrocyte surface antigen-1, beta subunit	N/A	BBOV_I001340	N/A	AAXT01000005
BBOV_I001410	BBOV_I001410-t26_1	Babesia bovis T2Bo	AAXT01000005:19,776..22,898(-)	variant erythrocyte surface antigen-1, beta subunit	N/A	BBOV_I001410	N/A	AAXT01000005
BBOV_I001430	BBOV_I001430-t26_1	Babesia bovis T2Bo	AAXT01000005:26,610..30,726(-)	variant erythrocyte surface antigen-1, alpha subunit	N/A	BBOV_I001430	N/A	AAXT01000005
BBOV_I001440	BBOV_I001440-t26_1	Babesia bovis T2Bo	AAXT01000005:30,754..34,760(+)	variant erythrocyte surface antigen-1, alpha subunit	N/A	BBOV_I001440	N/A	AAXT01000005
BBOV_I003830	BBOV_I003830-t26_1	Babesia bovis T2Bo	AAXT01000005:528,588..532,423(-)	variant erythrocyte surface antigen-1, alpha subunit	N/A	BBOV_I003830	N/A	AAXT01000005
BBOV_I003840	BBOV_I003840-t26_1	Babesia bovis T2Bo	AAXT01000005:532,453..536,680(+)	variant erythrocyte surface antigen-1, alpha subunit	N/A	BBOV_I003840	N/A	AAXT01000005
BBOV_I003870	BBOV_I003870-t26_1	Babesia bovis T2Bo	AAXT01000005:539,401..541,515(-)	variant erythrocyte surface antigen-1, alpha subunit	N/A	BBOV_I003870	N/A	AAXT01000005
BBOV_I003900	BBOV_I003900-t26_1	Babesia bovis T2Bo	AAXT01000005:546,068..550,221(-)	variant erythrocyte surface antigen-1, alpha subunit	N/A	BBOV_I003900	N/A	AAXT01000005
BBOV_I003910	BBOV_I003910-t26_1	Babesia bovis T2Bo	AAXT01000005:550,777..554,813(+)	variant erythrocyte surface antigen-1, alpha subunit	N/A	BBOV_I003910	N/A	AAXT01000005
BBOV_I004510	BBOV_I004510-t26_1	Babesia bovis T2Bo	AAXT01000005:667,713..671,842(-)	variant erythrocyte surface antigen-1, beta subunit	N/A	BBOV_I004510	N/A	AAXT01000005
BBOV_I004520	BBOV_I004520-t26_1	Babesia bovis T2Bo	AAXT01000005:672,136..676,394(+)	variant erythrocyte surface antigen-1, alpha subunit	N/A	BBOV_I004520	N/A	AAXT01000005
BBOV_I005110	BBOV_I005110-t26_1	Babesia bovis T2Bo	AAXT01000005:783,846..787,298(+)	variant erythrocyte surface antigen-1, alpha subunit	N/A	BBOV_I005110	N/A	AAXT01000005
BBOV_I005130	BBOV_I005130-t26_1	Babesia bovis T2Bo	AAXT01000005:791,566..795,666(-)	variant erythrocyte surface antigen-1, beta subunit	N/A	BBOV_I005130	N/A	AAXT01000005
BBOV_I005140	BBOV_I005140-t26_1	Babesia bovis T2Bo	AAXT01000005:795,960..800,221(+)	variant erythrocyte surface antigen-1, alpha subunit	N/A	BBOV_I005140	N/A	AAXT01000005
BBOV_I005170	BBOV_I005170-t26_1	Babesia bovis T2Bo	AAXT01000005:803,321..808,057(-)	variant erythrocyte surface antigen-1, beta subunit	N/A	BBOV_I005170	N/A	AAXT01000005
BBOV_I005180	BBOV_I005180-t26_1	Babesia bovis T2Bo	AAXT01000005:808,507..812,638(+)	variant erythrocyte surface antigen-1, alpha subunit	N/A	BBOV_I005180	N/A	AAXT01000005
BBOV_I005190	BBOV_I005190-t26_1	Babesia bovis T2Bo	AAXT01000005:814,580..818,748(+)	variant erythrocyte surface antigen-1, alpha subunit	N/A	BBOV_I005190	N/A	AAXT01000005
BBOV_I005290	BBOV_I005290-t26_1	Babesia bovis T2Bo	AAXT01000011:25..3,008(-)	variant erythrocyte surface antigen-1, putative	N/A	BBOV_I005290	N/A	AAXT01000011
BBOV_I005300	BBOV_I005300-t26_1	Babesia bovis T2Bo	AAXT01000011:3,374..7,548(+)	variant erythrocyte surface antigen-1, putative	N/A	BBOV_I005300	N/A	AAXT01000011
BBOV_I005400	BBOV_I005400-t26_1	Babesia bovis T2Bo	AAXT01000009:4,462..8,425(-)	variant erythrocyte surface antigen-1, putative	N/A	BBOV_I005400	N/A	AAXT01000009
BBOV_I005410	BBOV_I005410-t26_1	Babesia bovis T2Bo	AAXT01000009:8,765..12,965(+)	variant erythrocyte surface antigen-1, putative	N/A	BBOV_I005410	N/A	AAXT01000009
BBOV_I005520	BBOV_I005520-t26_1	Babesia bovis T2Bo	AAXT01000008:4,369..7,101(-)	variant erythrocyte surface antigen-1, putative	N/A	BBOV_I005520	N/A	AAXT01000008
BBOV_I005530	BBOV_I005530-t26_1	Babesia bovis T2Bo	AAXT01000008:7,395..11,625(+)	variant erythrocyte surface antigen-1, putative	N/A	BBOV_I005530	N/A	AAXT01000008
BBOV_I005540	BBOV_I005540-t26_1	Babesia bovis T2Bo	AAXT01000008:17,791..22,099(-)	variant erythrocyte surface antigen-1, putative	N/A	BBOV_I005540	N/A	AAXT01000008
BBOV_I005550	BBOV_I005550-t26_1	Babesia bovis T2Bo	AAXT01000008:22,393..26,693(+)	variant erythrocyte surface antigen-1, putative	N/A	BBOV_I005550	N/A	AAXT01000008
BBOV_I005660	BBOV_I005660-t26_1	Babesia bovis T2Bo	AAXT01000010:6,292..7,943(-)	variant erythrocyte surface antigen-1, putative	N/A	BBOV_I005660	N/A	AAXT01000010
BBOV_I005670	BBOV_I005670-t26_1	Babesia bovis T2Bo	AAXT01000010:8,398..12,561(+)	variant erythrocyte surface antigen-1, putative	N/A	BBOV_I005670	N/A	AAXT01000010
BBOV_I005780	BBOV_I005780-t26_1	Babesia bovis T2Bo	AAXT01000012:6,025..9,963(-)	variant erythrocyte surface antigen-1, putative	N/A	BBOV_I005780	N/A	AAXT01000012
BBOV_I005790	BBOV_I005790-t26_1	Babesia bovis T2Bo	AAXT01000012:10,392..11,871(+)	variant erythrocyte surface antigen-1, putative	N/A	BBOV_I005790	N/A	AAXT01000012
BBOV_II000030	BBOV_II000030-t26_1	Babesia bovis T2Bo	AAXT01000003:3,620..4,387(-)	variant erythrocyte surface antigen-1, alpha subunit	N/A	BBOV_II000030	N/A	AAXT01000003
BBOV_II000040	BBOV_II000040-t26_1	Babesia bovis T2Bo	AAXT01000003:4,399..8,122(+)	variant erythrocyte surface antigen-1, alpha subunit	N/A	BBOV_II000040	N/A	AAXT01000003
BBOV_II000100	BBOV_II000100-t26_1	Babesia bovis T2Bo	AAXT01000003:18,120..21,490(-)	variant erythrocyte surface antigen-1, beta subunit	N/A	BBOV_II000100	N/A	AAXT01000003
BBOV_II000110	BBOV_II000110-t26_1	Babesia bovis T2Bo	AAXT01000003:21,814..26,008(+)	variant erythrocyte surface antigen-1, alpha subunit	N/A	BBOV_II000110	N/A	AAXT01000003
BBOV_II000370	BBOV_II000370-t26_1	Babesia bovis T2Bo	AAXT01000003:89,544..93,747(-)	variant erythrocyte surface antigen-1, alpha subunit	N/A	BBOV_II000370	N/A	AAXT01000003
BBOV_II000380	BBOV_II000380-t26_1	Babesia bovis T2Bo	AAXT01000003:94,197..98,309(+)	variant erythrocyte surface antigen-1, beta subunit	N/A	BBOV_II000380	N/A	AAXT01000003
BBOV_II000390	BBOV_II000390-t26_1	Babesia bovis T2Bo	AAXT01000003:98,870..102,996(+)	variant erythrocyte surface antigen-1, alpha subunit	N/A	BBOV_II000390	N/A	AAXT01000003
BBOV_II000900	BBOV_II000900-t26_1	Babesia bovis T2Bo	AAXT01000003:233,282..237,415(-)	variant erythrocyte surface antigen-1, alpha subunit	N/A	BBOV_II000900	N/A	AAXT01000003
BBOV_II000910	BBOV_II000910-t26_1	Babesia bovis T2Bo	AAXT01000003:237,870..241,961(+)	variant erythrocyte surface antigen-1, beta subunit	N/A	BBOV_II000910	N/A	AAXT01000003
BBOV_II000940	BBOV_II000940-t26_1	Babesia bovis T2Bo	AAXT01000003:248,803..250,030(+)	variant erythrocyte surface antigen-1, alpha subunit	N/A	BBOV_II000940	N/A	AAXT01000003
BBOV_II001370	BBOV_II001370-t26_1	Babesia bovis T2Bo	AAXT01000003:345,055..349,109(-)	variant erythrocyte surface antigen-1, beta subunit	N/A	BBOV_II001370	N/A	AAXT01000003
BBOV_II001400	BBOV_II001400-t26_1	Babesia bovis T2Bo	AAXT01000003:353,854..357,775(-)	variant erythrocyte surface antigen-1, alpha subunit	N/A	BBOV_II001400	N/A	AAXT01000003
BBOV_II001410	BBOV_II001410-t26_1	Babesia bovis T2Bo	AAXT01000003:358,255..362,246(+)	variant erythrocyte surface antigen-1, alpha subunit	N/A	BBOV_II001410	N/A	AAXT01000003
BBOV_II002260	BBOV_II002260-t26_1	Babesia bovis T2Bo	AAXT01000003:544,811..548,717(-)	variant erythrocyte surface antigen-1, alpha subunit	N/A	BBOV_II002260	N/A	AAXT01000003
BBOV_II002270	BBOV_II002270-t26_1	Babesia bovis T2Bo	AAXT01000003:548,762..552,818(+)	variant erythrocyte surface antigen-1, alpha subunit	N/A	BBOV_II002270	N/A	AAXT01000003
BBOV_II002300	BBOV_II002300-t26_1	Babesia bovis T2Bo	AAXT01000003:558,360..562,380(-)	variant erythrocyte surface antigen-1, alpha subunit	N/A	BBOV_II002300	N/A	AAXT01000003
BBOV_II002310	BBOV_II002310-t26_1	Babesia bovis T2Bo	AAXT01000003:562,596..565,745(+)	variant erythrocyte surface antigen-1, beta subunit	N/A	BBOV_II002310	N/A	AAXT01000003
BBOV_II002320	BBOV_II002320-t26_1	Babesia bovis T2Bo	AAXT01000003:566,467..570,707(+)	variant erythrocyte surface antigen-1, alpha subunit	N/A	BBOV_II002320	N/A	AAXT01000003
BBOV_II004110	BBOV_II004110-t26_1	Babesia bovis T2Bo	AAXT01000003:956,493..956,843(-)	variant erythrocyte surface antigen-1, alpha subunit	N/A	BBOV_II004110	N/A	AAXT01000003
BBOV_II004120	BBOV_II004120-t26_1	Babesia bovis T2Bo	AAXT01000003:958,021..962,161(-)	variant erythrocyte surface antigen-1, alpha subunit	N/A	BBOV_II004120	N/A	AAXT01000003
BBOV_II004130	BBOV_II004130-t26_1	Babesia bovis T2Bo	AAXT01000003:962,518..966,682(+)	variant erythrocyte surface antigen-1, beta subunit	N/A	BBOV_II004130	N/A	AAXT01000003
BBOV_II004140	BBOV_II004140-t26_1	Babesia bovis T2Bo	AAXT01000003:967,284..971,375(+)	variant erythrocyte surface antigen-1, alpha subunit	N/A	BBOV_II004140	N/A	AAXT01000003
BBOV_II006780	BBOV_II006780-t26_1	Babesia bovis T2Bo	AAXT01000003:1,515,149..1,519,309(-)	variant erythrocyte surface antigen-1, alpha subunit	N/A	BBOV_II006780	N/A	AAXT01000003
BBOV_II006790	BBOV_II006790-t26_1	Babesia bovis T2Bo	AAXT01000003:1,519,605..1,523,740(+)	variant erythrocyte surface antigen-1, beta subunit	N/A	BBOV_II006790	N/A	AAXT01000003
BBOV_II006820	BBOV_II006820-t26_1	Babesia bovis T2Bo	AAXT01000003:1,530,163..1,534,353(+)	variant erythrocyte surface antigen-1, beta subunit	N/A	BBOV_II006820	N/A	AAXT01000003
BBOV_II006830	BBOV_II006830-t26_1	Babesia bovis T2Bo	AAXT01000003:1,534,804..1,538,979(+)	variant erythrocyte surface antigen-1, alpha subunit	N/A	BBOV_II006830	N/A	AAXT01000003
BBOV_II007810	BBOV_II007810-t26_1	Babesia bovis T2Bo	AAXT01000003:1,719,559..1,723,206(-)	variant erythrocyte surface antigen-1, alpha subunit	N/A	BBOV_II007810	N/A	AAXT01000003
BBOV_II007830	BBOV_II007830-t26_1	Babesia bovis T2Bo	AAXT01000003:1,725,489..1,725,929(+)	variant erythrocyte surface antigen-1, beta subunit	N/A	BBOV_II007830	N/A	AAXT01000003
BBOV_III000040	BBOV_III000040-t26_1	Babesia bovis T2Bo	AAXT01000001:8,430..11,810(+)	variant erythrocyte surface antigen-1, alpha subunit	N/A	BBOV_III000040	N/A	AAXT01000001
BBOV_III000090	BBOV_III000090-t26_1	Babesia bovis T2Bo	AAXT01000001:21,777..25,412(-)	variant erythrocyte surface antigen-1, beta subunit	N/A	BBOV_III000090	N/A	AAXT01000001
BBOV_III000100	BBOV_III000100-t26_1	Babesia bovis T2Bo	AAXT01000001:25,851..29,943(+)	variant erythrocyte surface antigen-1, alpha subunit	N/A	BBOV_III000100	N/A	AAXT01000001
BBOV_III000670	BBOV_III000670-t26_1	Babesia bovis T2Bo	AAXT01000001:167,298..169,660(+)	variant erythrocyte surface antigen-1, beta subunit	N/A	BBOV_III000670	N/A	AAXT01000001
BBOV_III000700	BBOV_III000700-t26_1	Babesia bovis T2Bo	AAXT01000001:175,833..179,873(-)	variant erythrocyte surface antigen-1, beta subunit	N/A	BBOV_III000700	N/A	AAXT01000001
BBOV_III000710	BBOV_III000710-t26_1	Babesia bovis T2Bo	AAXT01000001:180,222..184,191(+)	variant erythrocyte surface antigen-1, alpha subunit	N/A	BBOV_III000710	N/A	AAXT01000001
BBOV_III001150	BBOV_III001150-t26_1	Babesia bovis T2Bo	AAXT01000001:259,229..262,759(+)	variant erythrocyte surface antigen-1, beta subunit	N/A	BBOV_III001150	N/A	AAXT01000001
BBOV_III001160	BBOV_III001160-t26_1	Babesia bovis T2Bo	AAXT01000001:263,503..264,897(-)	variant erythrocyte surface antigen-1, alpha subunit	N/A	BBOV_III001160	N/A	AAXT01000001
BBOV_III001220	BBOV_III001220-t26_1	Babesia bovis T2Bo	AAXT01000001:276,261..279,489(-)	variant erythrocyte surface antigen-1, alpha subunit	N/A	BBOV_III001220	N/A	AAXT01000001
BBOV_III001270	BBOV_III001270-t26_1	Babesia bovis T2Bo	AAXT01000001:296,036..299,067(+)	variant erythrocyte surface antigen-1, beta subunit	N/A	BBOV_III001270	N/A	AAXT01000001
BBOV_III001280	BBOV_III001280-t26_1	Babesia bovis T2Bo	AAXT01000001:299,086..303,757(+)	variant erythrocyte surface antigen-1, alpha subunit	N/A	BBOV_III001280	N/A	AAXT01000001
BBOV_III001300	BBOV_III001300-t26_1	Babesia bovis T2Bo	AAXT01000001:308,473..310,335(-)	variant erythrocyte surface antigen-1, alpha subunit	N/A	BBOV_III001300	N/A	AAXT01000001
BBOV_III002310	BBOV_III002310-t26_1	Babesia bovis T2Bo	AAXT01000001:543,799..548,015(-)	variant erythrocyte surface antigen-1, alpha subunit	N/A	BBOV_III002310	N/A	AAXT01000001
BBOV_III002320	BBOV_III002320-t26_1	Babesia bovis T2Bo	AAXT01000001:548,326..552,633(+)	variant erythrocyte surface antigen-1, beta subunit	N/A	BBOV_III002320	N/A	AAXT01000001
BBOV_III002330	BBOV_III002330-t26_1	Babesia bovis T2Bo	AAXT01000001:553,862..557,857(+)	variant erythrocyte surface antigen-1, alpha subunit	N/A	BBOV_III002330	N/A	AAXT01000001
BBOV_III002370	BBOV_III002370-t26_1	Babesia bovis T2Bo	AAXT01000001:564,096..568,190(-)	variant erythrocyte surface antigen-1, alpha subunit	N/A	BBOV_III002370	N/A	AAXT01000001
BBOV_III003060	BBOV_III003060-t26_1	Babesia bovis T2Bo	AAXT01000001:693,966..697,084(-)	variant erythrocyte surface antigen-1 family protein	N/A	BBOV_III003060	N/A	AAXT01000001
BBOV_III003090	BBOV_III003090-t26_1	Babesia bovis T2Bo	AAXT01000001:701,844..705,879(-)	variant erythrocyte surface antigen-1, beta subunit	N/A	BBOV_III003090	N/A	AAXT01000001
BBOV_III003100	BBOV_III003100-t26_1	Babesia bovis T2Bo	AAXT01000001:706,287..710,451(+)	variant erythrocyte surface antigen-1, alpha subunit	N/A	BBOV_III003100	N/A	AAXT01000001
BBOV_III006070	BBOV_III006070-t26_1	Babesia bovis T2Bo	AAXT01000001:1,305,073..1,309,315(-)	variant erythrocyte surface antigen-1, alpha subunit	N/A	BBOV_III006070	N/A	AAXT01000001
BBOV_III006080	BBOV_III006080-t26_1	Babesia bovis T2Bo	AAXT01000001:1,309,608..1,313,589(+)	variant erythrocyte surface antigen-1, beta subunit	N/A	BBOV_III006080	N/A	AAXT01000001
BBOV_III006920	BBOV_III006920-t26_1	Babesia bovis T2Bo	AAXT01000001:1,495,624..1,498,631(-)	variant erythrocyte surface antigen-1 family protein	N/A	BBOV_III006920	N/A	AAXT01000001
BBOV_III007110	BBOV_III007110-t26_1	Babesia bovis T2Bo	AAXT01000001:1,540,177..1,542,870(+)	variant erythrocyte surface antigen-1 family protein	N/A	BBOV_III007110	N/A	AAXT01000001
BBOV_III007140	BBOV_III007140-t26_1	Babesia bovis T2Bo	AAXT01000001:1,550,673..1,553,473(+)	variant erythrocyte surface antigen-1 family protein	N/A	BBOV_III007140	N/A	AAXT01000001
BBOV_III007690	BBOV_III007690-t26_1	Babesia bovis T2Bo	AAXT01000001:1,666,910..1,671,164(-)	variant erythrocyte surface antigen-1, alpha subunit	N/A	BBOV_III007690	N/A	AAXT01000001
BBOV_III007700	BBOV_III007700-t26_1	Babesia bovis T2Bo	AAXT01000001:1,671,500..1,675,657(+)	variant erythrocyte surface antigen-1, beta subunit	N/A	BBOV_III007700	N/A	AAXT01000001
BBOV_III007720	BBOV_III007720-t26_1	Babesia bovis T2Bo	AAXT01000001:1,678,671..1,682,742(-)	variant erythrocyte surface antigen-1, alpha subunit	N/A	BBOV_III007720	N/A	AAXT01000001
BBOV_III007730	BBOV_III007730-t26_1	Babesia bovis T2Bo	AAXT01000001:1,682,943..1,686,744(+)	variant erythrocyte surface antigen-1, alpha subunit	N/A	BBOV_III007730	N/A	AAXT01000001
BBOV_III011940	BBOV_III011940-t26_1	Babesia bovis T2Bo	AAXT01000001:2,578,295..2,582,407(-)	variant erythrocyte surface antigen-1, alpha subunit	N/A	BBOV_III011940	N/A	AAXT01000001
BBOV_III011950	BBOV_III011950-t26_1	Babesia bovis T2Bo	AAXT01000001:2,582,748..2,586,716(+)	variant erythrocyte surface antigen-1, beta subunit	N/A	BBOV_III011950	N/A	AAXT01000001
BBOV_III011970	BBOV_III011970-t26_1	Babesia bovis T2Bo	AAXT01000001:2,588,669..2,589,555(+)	variant erythrocyte surface antigen-1, beta subunit	N/A	BBOV_III011970	N/A	AAXT01000001
BBOV_IV000030	BBOV_IV000030-t26_1	Babesia bovis T2Bo	AAXT01000004:3,628..4,393(-)	variant erythrocyte surface antigen-1, beta subunit	N/A	BBOV_IV000030	N/A	AAXT01000004
BBOV_IV000060	BBOV_IV000060-t26_1	Babesia bovis T2Bo	AAXT01000004:8,458..10,815(+)	variant erythrocyte surface antigen-1, alpha subunit	N/A	BBOV_IV000060	N/A	AAXT01000004
BBOV_IV000200	BBOV_IV000200-t26_1	Babesia bovis T2Bo	AAXT01000004:42,502..44,178(+)	variant erythrocyte surface antigen-1, beta subunit	N/A	BBOV_IV000200	N/A	AAXT01000004
BBOV_IV000350	BBOV_IV000350-t26_1	Babesia bovis T2Bo	AAXT01000004:86,727..87,179(-)	variant erythrocyte surface antigen-1, beta subunit	N/A	BBOV_IV000350	N/A	AAXT01000004
BBOV_IV001490	BBOV_IV001490-t26_1	Babesia bovis T2Bo	AAXT01000004:331,031..334,917(-)	variant erythrocyte surface antigen-1, beta subunit	N/A	BBOV_IV001490	N/A	AAXT01000004
BBOV_IV001500	BBOV_IV001500-t26_1	Babesia bovis T2Bo	AAXT01000004:335,283..339,425(+)	variant erythrocyte surface antigen-1, alpha subunit	N/A	BBOV_IV001500	N/A	AAXT01000004
BBOV_IV002840	BBOV_IV002840-t26_1	Babesia bovis T2Bo	AAXT01000004:645,025..647,654(-)	variant erythrocyte surface antigen-1, beta subunit	N/A	BBOV_IV002840	N/A	AAXT01000004
BBOV_IV002850	BBOV_IV002850-t26_1	Babesia bovis T2Bo	AAXT01000004:648,003..652,088(+)	variant erythrocyte surface antigen-1, alpha subunit	N/A	BBOV_IV002850	N/A	AAXT01000004
BBOV_IV005640	BBOV_IV005640-t26_1	Babesia bovis T2Bo	AAXT01000002:403,411..404,202(-)	variant erythrocyte surface antigen-1, beta subunit	N/A	BBOV_IV005640	N/A	AAXT01000002
BBOV_IV005670	BBOV_IV005670-t26_1	Babesia bovis T2Bo	AAXT01000002:410,527..414,613(-)	variant erythrocyte surface antigen-1, beta subunit	N/A	BBOV_IV005670	N/A	AAXT01000002
BBOV_IV005680	BBOV_IV005680-t26_1	Babesia bovis T2Bo	AAXT01000002:414,959..419,087(+)	variant erythrocyte surface antigen-1, alpha subunit	N/A	BBOV_IV005680	N/A	AAXT01000002
BBOV_IV006380	BBOV_IV006380-t26_1	Babesia bovis T2Bo	AAXT01000002:580,881..584,737(+)	variant erythrocyte surface antigen-1, alpha subunit	N/A	BBOV_IV006380	N/A	AAXT01000002
BBOV_IV006400	BBOV_IV006400-t26_1	Babesia bovis T2Bo	AAXT01000002:588,910..593,056(-)	variant erythrocyte surface antigen-1, alpha subunit	N/A	BBOV_IV006400	N/A	AAXT01000002
BBOV_IV006410	BBOV_IV006410-t26_1	Babesia bovis T2Bo	AAXT01000002:593,493..597,646(+)	variant erythrocyte surface antigen-1, alpha subunit	N/A	BBOV_IV006410	N/A	AAXT01000002
BBOV_IV007910	BBOV_IV007910-t26_1	Babesia bovis T2Bo	AAXT01000002:890,109..894,118(-)	variant erythrocyte surface antigen-1, alpha subunit	N/A	BBOV_IV007910	N/A	AAXT01000002
BBOV_IV007920	BBOV_IV007920-t26_1	Babesia bovis T2Bo	AAXT01000002:893,862..897,930(+)	variant erythrocyte surface antigen-1, alpha subunit	N/A	BBOV_IV007920	N/A	AAXT01000002
BBOV_IV007950	BBOV_IV007950-t26_1	Babesia bovis T2Bo	AAXT01000002:902,265..904,765(-)	variant erythrocyte surface antigen-1, alpha subunit	N/A	BBOV_IV007950	N/A	AAXT01000002
BBOV_IV007980	BBOV_IV007980-t26_1	Babesia bovis T2Bo	AAXT01000002:910,300..914,265(-)	variant erythrocyte surface antigen-1, beta subunit	N/A	BBOV_IV007980	N/A	AAXT01000002
BBOV_IV007990	BBOV_IV007990-t26_1	Babesia bovis T2Bo	AAXT01000002:914,763..918,903(+)	variant erythrocyte surface antigen-1, alpha subunit	N/A	BBOV_IV007990	N/A	AAXT01000002
BBOV_IV012130	BBOV_IV012130-t26_1	Babesia bovis T2Bo	AAXT01000002:1,789,883..1,790,872(-)	variant erythrocyte surface antigen-1, alpha subunit	N/A	BBOV_IV012130	N/A	AAXT01000002
BBOV_IV012150	BBOV_IV012150-t26_1	Babesia bovis T2Bo	AAXT01000002:1,792,611..1,793,647(+)	variant erythrocyte surface antigen-1, beta subunit	N/A	BBOV_IV012150	N/A	AAXT01000002

## Sheet: VESA_genes_bigemina
Gene ID	source_id	Organism	Genomic Location (Gene)	Product Description	Genomic Sequence ID
BBBOND_0000880	BBBOND_0000880-t26_1	Babesia bigemina strain BOND	LK054892:1,676..4,033(-)	hypothetical protein, conserved	LK054892	LK054816
BBBOND_0000050	BBBOND_0000050-t26_1	Babesia bigemina strain BOND	hypothetical protein, conserved	LK054842
BBBOND_0000320	BBBOND_0000320-t26_1	Babesia bigemina strain BOND	hypothetical protein, conserved	LK054858
BBBOND_0000460	BBBOND_0000460-t26_1	Babesia bigemina strain BOND	hypothetical protein, conserved	LK054871
BBBOND_0000650	BBBOND_0000650-t26_1	Babesia bigemina strain BOND	hypothetical protein, conserved	LK054874
BBBOND_0000690	BBBOND_0000690-t26_1	Babesia bigemina strain BOND	hypothetical protein, conserved	LK054875
BBBOND_0000720	BBBOND_0000720-t26_1	Babesia bigemina strain BOND	hypothetical protein, conserved	LK054909
BBBOND_0001100	BBBOND_0001100-t26_1	Babesia bigemina strain BOND	hypothetical protein, conserved	LK054948
BBBOND_0001520	BBBOND_0001520-t26_1	Babesia bigemina strain BOND	hypothetical protein, conserved	LK054967
BBBOND_0001680	BBBOND_0001680-t26_1	Babesia bigemina strain BOND	hypothetical protein, conserved	LK055023
BBBOND_0002210	BBBOND_0002210-t26_1	Babesia bigemina strain BOND	hypothetical protein, conserved	LK055023
BBBOND_0002220	BBBOND_0002220-t26_1	Babesia bigemina strain BOND	hypothetical protein, conserved	LK055029
BBBOND_0002310	BBBOND_0002310-t26_1	Babesia bigemina strain BOND	hypothetical protein, conserved	LK055032
BBBOND_0002360	BBBOND_0002360-t26_1	Babesia bigemina strain BOND	hypothetical protein, conserved	LK055035
BBBOND_0002450	BBBOND_0002450-t26_1	Babesia bigemina strain BOND	hypothetical protein, conserved	LK055040
BBBOND_0002510	BBBOND_0002510-t26_1	Babesia bigemina strain BOND	hypothetical protein, conserved	LK055086
BBBOND_0002890	BBBOND_0002890-t26_1	Babesia bigemina strain BOND	hypothetical protein, conserved	LK055091
BBBOND_0002950	BBBOND_0002950-t26_1	Babesia bigemina strain BOND	hypothetical protein, conserved	LK055103
BBBOND_0003190	BBBOND_0003190-t26_1	Babesia bigemina strain BOND	hypothetical protein, conserved	LK055103
BBBOND_0003200	BBBOND_0003200-t26_1	Babesia bigemina strain BOND	hypothetical protein, conserved	LK055143
BBBOND_0004020	BBBOND_0004020-t26_1	Babesia bigemina strain BOND	hypothetical protein, conserved	LK055144
BBBOND_0004030	BBBOND_0004030-t26_1	Babesia bigemina strain BOND	hypothetical protein, conserved	LK055145
BBBOND_0004050	BBBOND_0004050-t26_1	Babesia bigemina strain BOND	hypothetical protein, conserved	LK055152
BBBOND_0004190	BBBOND_0004190-t26_1	Babesia bigemina strain BOND	hypothetical protein, conserved	LK055154
BBBOND_0004220	BBBOND_0004220-t26_1	Babesia bigemina strain BOND	hypothetical protein, conserved	LK055163
BBBOND_0004340	BBBOND_0004340-t26_1	Babesia bigemina strain BOND	hypothetical protein, conserved	LK055165
BBBOND_0004370	BBBOND_0004370-t26_1	Babesia bigemina strain BOND	hypothetical protein, conserved	LK055168
BBBOND_0004440	BBBOND_0004440-t26_1	Babesia bigemina strain BOND	hypothetical protein, conserved	LK055174
BBBOND_0004490	BBBOND_0004490-t26_1	Babesia bigemina strain BOND	hypothetical protein, conserved	LK055186
BBBOND_0004770	BBBOND_0004770-t26_1	Babesia bigemina strain BOND	hypothetical protein, conserved	LK055188
BBBOND_0004800	BBBOND_0004800-t26_1	Babesia bigemina strain BOND	hypothetical protein, conserved	LK055195
BBBOND_0004940	BBBOND_0004940-t26_1	Babesia bigemina strain BOND	hypothetical protein, conserved	LK055221
BBBOND_0005410	BBBOND_0005410-t26_1	Babesia bigemina strain BOND	hypothetical protein, conserved	LK055222
BBBOND_0005430	BBBOND_0005430-t26_1	Babesia bigemina strain BOND	hypothetical protein, conserved	LK055223
BBBOND_0005460	BBBOND_0005460-t26_1	Babesia bigemina strain BOND	hypothetical protein, conserved	LK055235
BBBOND_0005780	BBBOND_0005780-t26_1	Babesia bigemina strain BOND	hypothetical protein, conserved	LK055236
BBBOND_0005830	BBBOND_0005830-t26_1	Babesia bigemina strain BOND	hypothetical protein, conserved	LK055237
BBBOND_0005870	BBBOND_0005870-t26_1	Babesia bigemina strain BOND	hypothetical protein, conserved	LK055245
BBBOND_0005970	BBBOND_0005970-t26_1	Babesia bigemina strain BOND	hypothetical protein, conserved	LK055266
BBBOND_0006210	BBBOND_0006210-t26_1	Babesia bigemina strain BOND	hypothetical protein, conserved	LK055272
BBBOND_0006310	BBBOND_0006310-t26_1	Babesia bigemina strain BOND	hypothetical protein, conserved	LK055277
BBBOND_0006510	BBBOND_0006510-t26_1	Babesia bigemina strain BOND	hypothetical protein, conserved	LK391707
BBBOND_0111390	BBBOND_0111390-t26_1	Babesia bigemina strain BOND	hypothetical protein	LK391708
BBBOND_0200050	BBBOND_0200050-t26_1	Babesia bigemina strain BOND	hypothetical protein	LK391709
BBBOND_0300030	BBBOND_0300030-t26_1	Babesia bigemina strain BOND	hypothetical protein	LK391709
BBBOND_0313810	BBBOND_0313810-t26_1	Babesia bigemina strain BOND	hypothetical protein	LK391709
BBBOND_0313870	BBBOND_0313870-t26_1	Babesia bigemina strain BOND	homolog of Uncharacterized protein PF11_0207, P.falciparum	LK391709
BBBOND_0313900	BBBOND_0313900-t26_1	Babesia bigemina strain BOND	hypothetical protein	LK391709
BBBOND_0314020	BBBOND_0314020-t26_1	Babesia bigemina strain BOND	hypothetical protein	LK391710
BBBOND_0400010	BBBOND_0400010-t26_1	Babesia bigemina strain BOND	hypothetical protein, conserved	LK391710

## Sheet: VESA_genes_divergens
Gene ID	source_id	Organism	Genomic Location (Gene)	Product Description	Score / E value	gene_source_id	Gene Name or Symbol	Genomic Sequence ID
Bdiv_002170	Bdiv_002170-t42_1	Babesia divergens strain 1802A	Bdiv1802A_scaffold00005:35..1,535(+)	variant erythrocyte surface antigen-1 family protein	N/A	Bdiv_002170	N/A	Bdiv1802A_scaffold00005
Bdiv_002230	Bdiv_002230-t42_1	Babesia divergens strain 1802A	Bdiv1802A_scaffold00005:18,333..20,591(+)	variant erythrocyte surface antigen-1 family protein	N/A	Bdiv_002230	N/A	Bdiv1802A_scaffold00005
Bdiv_006710	Bdiv_006710-t42_1	Babesia divergens strain 1802A	Bdiv1802A_scaffold00016:20,082..22,361(+)	variant erythrocyte surface antigen-1 family protein	N/A	Bdiv_006710	N/A	Bdiv1802A_scaffold00016
Bdiv_006990	Bdiv_006990-t42_1	Babesia divergens strain 1802A	Bdiv1802A_scaffold00016:99,954..101,858(+)	variant erythrocyte surface antigen-1 family protein	N/A	Bdiv_006990	N/A	Bdiv1802A_scaffold00016
Bdiv_007100	Bdiv_007100-t42_1	Babesia divergens strain 1802A	Bdiv1802A_scaffold00017:25,506..28,970(+)	variant erythrocyte surface antigen-1 family protein	N/A	Bdiv_007100	N/A	Bdiv1802A_scaffold00017
Bdiv_007230c	Bdiv_007230c-t42_1	Babesia divergens strain 1802A	Bdiv1802A_scaffold00020:1..2,116(-)	variant erythrocyte surface antigen-1 family protein	N/A	Bdiv_007230c	N/A	Bdiv1802A_scaffold00020
Bdiv_007310	Bdiv_007310-t42_1	Babesia divergens strain 1802A	Bdiv1802A_scaffold00024:1,924..4,182(+)	variant erythrocyte surface antigen-1 family protein	N/A	Bdiv_007310	N/A	Bdiv1802A_scaffold00024
Bdiv_007320	Bdiv_007320-t42_1	Babesia divergens strain 1802A	Bdiv1802A_scaffold00024:7,373..9,733(+)	variant erythrocyte surface antigen-1 family protein	N/A	Bdiv_007320	N/A	Bdiv1802A_scaffold00024
Bdiv_008240c	Bdiv_008240c-t42_1	Babesia divergens strain 1802A	Bdiv1802A_scaffold00025:186,014..188,606(-)	variant erythrocyte surface antigen-1 family protein	N/A	Bdiv_008240c	N/A	Bdiv1802A_scaffold00025
Bdiv_011850	Bdiv_011850-t42_1	Babesia divergens strain 1802A	Bdiv1802A_scaffold00027:334..2,658(+)	variant erythrocyte surface antigen-1 family protein	N/A	Bdiv_011850	N/A	Bdiv1802A_scaffold00027
Bdiv_011890	Bdiv_011890-t42_1	Babesia divergens strain 1802A	Bdiv1802A_scaffold00027:11,230..13,644(+)	variant erythrocyte surface antigen-1 family protein	N/A	Bdiv_011890	N/A	Bdiv1802A_scaffold00027
Bdiv_012000	Bdiv_012000-t42_1	Babesia divergens strain 1802A	Bdiv1802A_scaffold00027:37,702..41,055(+)	variant erythrocyte surface antigen-1 family protein	N/A	Bdiv_012000	N/A	Bdiv1802A_scaffold00027
Bdiv_012070	Bdiv_012070-t42_1	Babesia divergens strain 1802A	Bdiv1802A_scaffold00029:14,366..16,972(+)	variant erythrocyte surface antigen-1 family protein	N/A	Bdiv_012070	N/A	Bdiv1802A_scaffold00029
Bdiv_012080	Bdiv_012080-t42_1	Babesia divergens strain 1802A	Bdiv1802A_scaffold00030:101..3,787(+)	variant erythrocyte surface antigen-1 family protein	N/A	Bdiv_012080	N/A	Bdiv1802A_scaffold00030
Bdiv_012160	Bdiv_012160-t42_1	Babesia divergens strain 1802A	Bdiv1802A_scaffold00030:40,791..43,253(+)	variant erythrocyte surface antigen-1, alpha subunit	N/A	Bdiv_012160	N/A	Bdiv1802A_scaffold00030
Bdiv_015900	Bdiv_015900-t42_1	Babesia divergens strain 1802A	Bdiv1802A_scaffold00035:769,411..771,768(+)	variant erythrocyte surface antigen-1 family protein	N/A	Bdiv_015900	N/A	Bdiv1802A_scaffold00035
Bdiv_015960	Bdiv_015960-t42_1	Babesia divergens strain 1802A	Bdiv1802A_scaffold00035:782,543..783,854(+)	variant erythrocyte surface antigen-1 family protein	N/A	Bdiv_015960	N/A	Bdiv1802A_scaffold00035
Bdiv_018630	Bdiv_018630-t42_1	Babesia divergens strain 1802A	Bdiv1802A_scaffold00045:1,460..4,120(+)	variant erythrocyte surface antigen-1 family protein	N/A	Bdiv_018630	N/A	Bdiv1802A_scaffold00045
Bdiv_020140c	Bdiv_020140c-t42_1	Babesia divergens strain 1802A	Bdiv1802A_scaffold00046:324,378..326,786(-)	variant erythrocyte surface antigen-1 family protein	N/A	Bdiv_020140c	N/A	Bdiv1802A_scaffold00046
Bdiv_025550	Bdiv_025550-t42_1	Babesia divergens strain 1802A	Bdiv1802A_scaffold00047:8,354..10,552(+)	variant erythrocyte surface antigen-1 family protein	N/A	Bdiv_025550	N/A	Bdiv1802A_scaffold00047
Bdiv_025760	Bdiv_025760-t42_1	Babesia divergens strain 1802A	Bdiv1802A_scaffold00055:27,323..29,773(+)	variant erythrocyte surface antigen-1 family protein	N/A	Bdiv_025760	N/A	Bdiv1802A_scaffold00055
Bdiv_025830	Bdiv_025830-t42_1	Babesia divergens strain 1802A	Bdiv1802A_scaffold00055:72,364..74,244(+)	variant erythrocyte surface antigen-1 family protein	N/A	Bdiv_025830	N/A	Bdiv1802A_scaffold00055
Bdiv_025870c	Bdiv_025870c-t42_1	Babesia divergens strain 1802A	Bdiv1802A_scaffold00056:13,871..16,264(-)	variant erythrocyte surface antigen-1 family protein	N/A	Bdiv_025870c	N/A	Bdiv1802A_scaffold00056
Bdiv_025930	Bdiv_025930-t42_1	Babesia divergens strain 1802A	Bdiv1802A_scaffold00057:311..2,902(+)	variant erythrocyte surface antigen-1 family protein	N/A	Bdiv_025930	N/A	Bdiv1802A_scaffold00057
Bdiv_025980	Bdiv_025980-t42_1	Babesia divergens strain 1802A	Bdiv1802A_scaffold00057:37,125..39,479(+)	variant erythrocyte surface antigen-1 family protein	N/A	Bdiv_025980	N/A	Bdiv1802A_scaffold00057
Bdiv_026020	Bdiv_026020-t42_1	Babesia divergens strain 1802A	Bdiv1802A_scaffold00057:50,525..53,056(+)	variant erythrocyte surface antigen-1 family protein	N/A	Bdiv_026020	N/A	Bdiv1802A_scaffold00057
Bdiv_026050	Bdiv_026050-t42_1	Babesia divergens strain 1802A	Bdiv1802A_scaffold00057:66,893..69,169(+)	variant erythrocyte surface antigen-1 family protein	N/A	Bdiv_026050	N/A	Bdiv1802A_scaffold00057
Bdiv_026100	Bdiv_026100-t42_1	Babesia divergens strain 1802A	Bdiv1802A_scaffold00057:95,733..98,297(+)	variant erythrocyte surface antigen-1 family protein	N/A	Bdiv_026100	N/A	Bdiv1802A_scaffold00057
Bdiv_026110	Bdiv_026110-t42_1	Babesia divergens strain 1802A	Bdiv1802A_scaffold00057:100,105..103,647(+)	variant erythrocyte surface antigen-1 family protein	N/A	Bdiv_026110	N/A	Bdiv1802A_scaffold00057
Bdiv_026170	Bdiv_026170-t42_1	Babesia divergens strain 1802A	Bdiv1802A_scaffold00057:125,837..128,321(+)	variant erythrocyte surface antigen-1, putative	N/A	Bdiv_026170	N/A	Bdiv1802A_scaffold00057
Bdiv_026220	Bdiv_026220-t42_1	Babesia divergens strain 1802A	Bdiv1802A_scaffold00057:146,978..150,770(+)	variant erythrocyte surface antigen-1 family protein	N/A	Bdiv_026220	N/A	Bdiv1802A_scaffold00057
Bdiv_026440	Bdiv_026440-t42_1	Babesia divergens strain 1802A	Bdiv1802A_scaffold00059:22,813..26,085(+)	variant erythrocyte surface antigen-1 family protein	N/A	Bdiv_026440	N/A	Bdiv1802A_scaffold00059
Bdiv_026490c	Bdiv_026490c-t42_1	Babesia divergens strain 1802A	Bdiv1802A_scaffold00060:13,884..17,795(-)	variant erythrocyte surface antigen-1 family protein	N/A	Bdiv_026490c	N/A	Bdiv1802A_scaffold00060
Bdiv_026520c	Bdiv_026520c-t42_1	Babesia divergens strain 1802A	Bdiv1802A_scaffold00060:29,373..31,727(-)	variant erythrocyte surface antigen-1 family protein	N/A	Bdiv_026520c	N/A	Bdiv1802A_scaffold00060
Bdiv_026590c	Bdiv_026590c-t42_1	Babesia divergens strain 1802A	Bdiv1802A_scaffold00060:60,912..63,149(-)	variant erythrocyte surface antigen-1 family protein	N/A	Bdiv_026590c	N/A	Bdiv1802A_scaffold00060
Bdiv_026620	Bdiv_026620-t42_1	Babesia divergens strain 1802A	Bdiv1802A_scaffold00062:10,620..14,297(+)	variant erythrocyte surface antigen-1 family protein	N/A	Bdiv_026620	N/A	Bdiv1802A_scaffold00062
Bdiv_026630	Bdiv_026630-t42_1	Babesia divergens strain 1802A	Bdiv1802A_scaffold00062:16,522..18,852(+)	variant erythrocyte surface antigen-1 family protein	N/A	Bdiv_026630	N/A	Bdiv1802A_scaffold00062
Bdiv_026670	Bdiv_026670-t42_1	Babesia divergens strain 1802A	Bdiv1802A_scaffold00062:29,674..32,796(+)	variant erythrocyte surface antigen-1 family protein	N/A	Bdiv_026670	N/A	Bdiv1802A_scaffold00062
Bdiv_026690	Bdiv_026690-t42_1	Babesia divergens strain 1802A	Bdiv1802A_scaffold00062:37,915..40,296(+)	variant erythrocyte surface antigen-1 family protein	N/A	Bdiv_026690	N/A	Bdiv1802A_scaffold00062
Bdiv_026780	Bdiv_026780-t42_1	Babesia divergens strain 1802A	Bdiv1802A_scaffold00063:8,486..10,813(+)	variant erythrocyte surface antigen-1 family protein	N/A	Bdiv_026780	N/A	Bdiv1802A_scaffold00063
Bdiv_029650	Bdiv_029650-t42_1	Babesia divergens strain 1802A	Bdiv1802A_scaffold00064:634,594..636,096(+)	variant erythrocyte surface antigen-1, beta subunit	N/A	Bdiv_029650	N/A	Bdiv1802A_scaffold00064
Bdiv_030350c	Bdiv_030350c-t42_1	Babesia divergens strain 1802A	Bdiv1802A_scaffold00069:13,831..15,906(-)	variant erythrocyte surface antigen-1 family protein	N/A	Bdiv_030350c	N/A	Bdiv1802A_scaffold00069
Bdiv_031250	Bdiv_031250-t42_1	Babesia divergens strain 1802A	Bdiv1802A_scaffold00069:230,405..232,844(+)	variant erythrocyte surface antigen-1 family protein	N/A	Bdiv_031250	N/A	Bdiv1802A_scaffold00069
Bdiv_031290	Bdiv_031290-t42_1	Babesia divergens strain 1802A	Bdiv1802A_scaffold00072:4,456..8,286(+)	variant erythrocyte surface antigen-1 family protein	N/A	Bdiv_031290	N/A	Bdiv1802A_scaffold00072
Bdiv_031310	Bdiv_031310-t42_1	Babesia divergens strain 1802A	Bdiv1802A_scaffold00072:13,336..15,012(+)	variant erythrocyte surface antigen-1, beta subunit	N/A	Bdiv_031310	N/A	Bdiv1802A_scaffold00072
Bdiv_031350	Bdiv_031350-t42_1	Babesia divergens strain 1802A	Bdiv1802A_scaffold00072:35,214..39,057(+)	variant erythrocyte surface antigen-1 family protein	N/A	Bdiv_031350	N/A	Bdiv1802A_scaffold00072
Bdiv_031370c	Bdiv_031370c-t42_1	Babesia divergens strain 1802A	Bdiv1802A_scaffold00073:3..2,390(-)	variant erythrocyte surface antigen-1 family protein	N/A	Bdiv_031370c	N/A	Bdiv1802A_scaffold00073
Bdiv_031390	Bdiv_031390-t42_1	Babesia divergens strain 1802A	Bdiv1802A_scaffold00074:5,803..7,902(+)	variant erythrocyte surface antigen-1 family protein	N/A	Bdiv_031390	N/A	Bdiv1802A_scaffold00074
Bdiv_032520c	Bdiv_032520c-t42_1	Babesia divergens strain 1802A	Bdiv1802A_scaffold00075:258,037..260,487(-)	variant erythrocyte surface antigen-1 family protein	N/A	Bdiv_032520c	N/A	Bdiv1802A_scaffold00075
Bdiv_040700	Bdiv_040700-t42_1	Babesia divergens strain 1802A	Bdiv1802A_scaffold00076:5,989..9,675(+)	variant erythrocyte surface antigen-1 family protein	N/A	Bdiv_040700	N/A	Bdiv1802A_scaffold00076
Bdiv_040710	Bdiv_040710-t42_1	Babesia divergens strain 1802A	Bdiv1802A_scaffold00076:9,982..12,984(+)	hypothetical protein, conserved	N/A	Bdiv_040710	N/A	Bdiv1802A_scaffold00076
Bdiv_040720	Bdiv_040720-t42_1	Babesia divergens strain 1802A	Bdiv1802A_scaffold00076:15,527..17,929(+)	variant erythrocyte surface antigen-1 family protein	N/A	Bdiv_040720	N/A	Bdiv1802A_scaffold00076
Bdiv_040750	Bdiv_040750-t42_1	Babesia divergens strain 1802A	Bdiv1802A_scaffold00076:36,267..39,599(+)	variant erythrocyte surface antigen-1 family protein	N/A	Bdiv_040750	N/A	Bdiv1802A_scaffold00076
Bdiv_040790	Bdiv_040790-t42_1	Babesia divergens strain 1802A	Bdiv1802A_scaffold00077:202..2,587(+)	variant erythrocyte surface antigen-1 family protein	N/A	Bdiv_040790	N/A	Bdiv1802A_scaffold00077
Bdiv_040800	Bdiv_040800-t42_1	Babesia divergens strain 1802A	Bdiv1802A_scaffold00078:369..2,813(+)	variant erythrocyte surface antigen-1 family protein	N/A	Bdiv_040800	N/A	Bdiv1802A_scaffold00078
Bdiv_040860	Bdiv_040860-t42_1	Babesia divergens strain 1802A	Bdiv1802A_scaffold00078:25,643..28,081(+)	variant erythrocyte surface antigen-1 family protein	N/A	Bdiv_040860	N/A	Bdiv1802A_scaffold00078
Bdiv_040920	Bdiv_040920-t42_1	Babesia divergens strain 1802A	Bdiv1802A_scaffold00078:56,872..58,404(+)	hypothetical protein, conserved	N/A	Bdiv_040920	N/A	Bdiv1802A_scaffold00078
Bdiv_040980	Bdiv_040980-t42_1	Babesia divergens strain 1802A	Bdiv1802A_scaffold00078:80,498..82,684(+)	variant erythrocyte surface antigen-1, putative	N/A	Bdiv_040980	N/A	Bdiv1802A_scaffold00078
Bdiv_041150	Bdiv_041150-t42_1	Babesia divergens strain 1802A	Bdiv1802A_scaffold00080:1,377..3,878(+)	variant erythrocyte surface antigen-1 family protein	N/A	Bdiv_041150	N/A	Bdiv1802A_scaffold00080
Bdiv_041290	Bdiv_041290-t42_1	Babesia divergens strain 1802A	Bdiv1802A_scaffold00082:14..2,503(+)	variant erythrocyte surface antigen-1 family protein	N/A	Bdiv_041290	N/A	Bdiv1802A_scaffold00082
Bdiv_041320	Bdiv_041320-t42_1	Babesia divergens strain 1802A	Bdiv1802A_scaffold00082:5,559..8,807(+)	variant erythrocyte surface antigen-1, alpha subunit	N/A	Bdiv_041320	N/A	Bdiv1802A_scaffold00082
