# Supplementary material for: Comparative single-cell transcriptional atlases of Babesia species reveal conserved and species-specific expression profiles
Source: PLoS Biol. 2022 Sep 22;20(9):e3001816. doi: 10.1371/journal.pbio.3001816 (PMC9531838; doi:10.1371/journal.pbio.3001816)
Supplement: S6 Table — Tabs 1 and 2 contain the list of genes in each cluster for epigenetic markers (Fig 8) and TFs and AP2s (Fig J in S1 Text). (XLSX) [file pbio.3001816.s006.xlsx]

## Sheet: EpigeneticRegulators
GeneID	cluster	bbig	bbov	bdiv_cow	bdiv_human
Bdiv_011310c	cluster 1	yes	yes	no	yes
Bdiv_024470c	cluster 1	yes	no	no	no
Bdiv_034310c	cluster 2	yes	yes	no	no
Bdiv_036910c	cluster 3	yes	no	no	no
Bdiv_016230c	cluster 1	yes	no	no	no
Bdiv_016880c	cluster 2	yes	no	no	no
Bdiv_027800	cluster 3	yes	no	no	no
Bdiv_004410c	cluster 4	yes	yes	yes	yes
Bdiv_023060	cluster 3	yes	no	no	no
Bdiv_017360c	cluster 3	yes	no	no	no
Bdiv_023590c	cluster 1	yes	no	no	no
Bdiv_012930	cluster 2	yes	no	no	no
Bdiv_014130	cluster 3	yes	no	no	no
Bdiv_033980	cluster 4	no	yes	no	no
Bdiv_011450c	cluster 1	no	yes	yes	yes
Bdiv_011320	cluster 1	no	yes	yes	yes
Bdiv_005460c	cluster 4	no	yes	yes	yes
Bdiv_024470c	cluster 3	no	yes	no	yes
Bdiv_015020c	cluster 1	no	yes	no	no
Bdiv_003260	cluster 1	no	yes	no	yes
Bdiv_015780c	cluster 1	no	yes	yes	yes
Bdiv_023810	cluster 3	no	yes	no	no
Bdiv_013610	cluster 1	no	no	yes	yes
Bdiv_039890c	cluster 1	no	no	yes	yes
Bdiv_025390	cluster 1	no	no	yes	yes
Bdiv_015020c	cluster 4	no	no	yes	yes
Bdiv_033980	cluster 1	no	no	no	yes
Bdiv_034310c	cluster 3	no	no	no	yes
List of gene cluster IDs based on expression similarities

## Sheet: TFs&AP2s
GeneID	cluster	bbig	bbov	bdiv_cow	bdiv_human
Bdiv_032710	cluster 1	yes	no	no	no
Bdiv_011610c	cluster 2	yes	yes	no	no
Bdiv_024140c	cluster 1	yes	no	no	no
Bdiv_016880c	cluster 2	yes	no	no	no
Bdiv_022710	cluster 3	yes	no	no	no
Bdiv_010110c	cluster 3	yes	no	no	no
Bdiv_018340	cluster 3	yes	no	no	no
Bdiv_031830	cluster 1	yes	no	yes	yes
Bdiv_000800c	cluster 1	yes	yes	yes	yes
Bdiv_024900c	cluster 3	yes	yes	yes	yes
Bdiv_021690c	cluster 3	yes	yes	no	no
Bdiv_002410c	cluster 4	no	yes	yes	yes
Bdiv_017690c	cluster 3	no	yes	no	no
Bdiv_015020c	cluster 3	no	yes	yes	yes
Bdiv_032710	cluster 2	no	no	yes	yes
Bdiv_037050	cluster 1	no	no	yes	yes
Bdiv_017690c	cluster 4	no	no	yes	no
List of gene cluster IDs based on expression similarities
